# Supplementary material for: The efficacy and safety of isotonic and hypotonic fluids in intravenous maintenance fluid therapy in term newborns: national multicenter observational “neofluid” study
Source: Front Nutr. 2024 Sep 19;11:1410571. doi: 10.3389/fnut.2024.1410571 (PMC11457840; doi:10.3389/fnut.2024.1410571)
Supplement: Supplementary file 1 [file Data_Sheet_1.xlsx]

## Sheet: neofluid
Patient_ID	Tani	FULLDATA	Center	GestAge	BWeigt	Gender	Labor	Feeding	FluidType	FluidNa	HipoIzo	FluidStartHour	W_Pre	BUN_Pre	Kre_Pre	Na_Pre	K_Pre	Cl_Pre	Glu_Pre	Blo_pH_Pre	Blo_HCO3_Pre	Uri_Dans_Pre	Uri_pH_Pre	Uri_Na_Pre	Uri_Kre_Pre	EntVol_Plan	IVVol_Plan	W_024	LabHour_024	BUN_024	Kre_024	Na_024	K_024	Cl_024	Glu_024	Blo_pH_024	Blo_HCO3_024	Uri_Dans_024	Uri_pH_024	Uri_Na_024	Uri_Kr_024	EntVol_024	IVVol_024	IVVolYuzdeTotal_024	TotVol_024	W_2448	LabHour_2448	BUN_2448	Kre_2448
64	16	0	32	268	3720	1	1	1	9	154	1	456	4000	13	0.2	141	5	110	78	#NULL!	#NULL!	#NULL!	#NULL!	#NULL!	#NULL!	60	120	4020	24	13	0.17	141	5.4	114	91	#NULL!	#NULL!	#NULL!	#NULL!	#NULL!	#NULL!	80	100	55.5556	180	4030	48	13	0.17
20	15	0	14	261	2560	1	0	2	0	34	0	24	2600	7	0.4	136	4.5	96	81	7.42	24.5	#NULL!	#NULL!	#NULL!	#NULL!	23	77	2632	24	2.5	0.3	140	5.32	105	83	7.44	25.4	1005	5	#NULL!	#NULL!	17	51	75	68	#NULL!	#NULL!	#NULL!	#NULL!
403	14	0	14	281	4520	1	0	1	0	34	0	30	4385	11	0.75	142	4.9	106	47	7.34	23.8	#NULL!	#NULL!	#NULL!	#NULL!	13	78	4385	#NULL!	#NULL!	#NULL!	#NULL!	#NULL!	#NULL!	#NULL!	#NULL!	#NULL!	#NULL!	#NULL!	#NULL!	#NULL!	14	56	80	70	#NULL!	#NULL!	#NULL!	#NULL!
66	13	0	32	279	3500	0	0	1	2	34	0	52	3230	48	0.51	145	5.2	#NULL!	56	#NULL!	#NULL!	#NULL!	#NULL!	#NULL!	#NULL!	40	80	3250	24	#NULL!	#NULL!	147	#NULL!	#NULL!	66	#NULL!	#NULL!	#NULL!	#NULL!	#NULL!	#NULL!	40	80	66.6667	120	3300	48	#NULL!	#NULL!
154	13	0	24	266	3600	1	1	0	0	30	0	48	3340	6	0.9	142	4.5	107	87	7.38	20	#NULL!	#NULL!	#NULL!	#NULL!	10	90	3345	22	4.5	0.7	143	4	110	81	7.39	20	#NULL!	#NULL!	#NULL!	#NULL!	10	90	90	100	3450	47	#NULL!	#NULL!
208	13	0	13	265	2780	1	1	1	0	51	0	216	2770	5.61	0.62	138	5.6	105	74	7.34	22.9	#NULL!	#NULL!	#NULL!	#NULL!	0	160	2810	12	#NULL!	#NULL!	142	4.2	115	#NULL!	#NULL!	#NULL!	1002	7.5	#NULL!	#NULL!	40	120	75	160	#NULL!	#NULL!	#NULL!	#NULL!
242	13	0	11	270	2925	0	1	1	9	154	1	495	3395	7.9	0.42	135.7	5.3	105	101	7.33	25.1	#NULL!	#NULL!	#NULL!	#NULL!	15	140	3430	24	#NULL!	#NULL!	142	#NULL!	#NULL!	72	7.23	21.2	#NULL!	#NULL!	#NULL!	#NULL!	12	145	92.3567	157	#NULL!	#NULL!	#NULL!	#NULL!
416	13	0	5	270	3180	0	1	1	9	154	1	240	3040	2.8	0.43	135	5.4	103	62	#NULL!	25.9	#NULL!	#NULL!	#NULL!	#NULL!	30	130	3130	24	#NULL!	#NULL!	137	4.7	#NULL!	63	7.28	26	#NULL!	#NULL!	#NULL!	#NULL!	30	130	81.25	160	#NULL!	#NULL!	#NULL!	#NULL!
434	13	0	12	272	3165	0	1	3	2	34	0	120	3070	5.6	0.27	138	6.18	107.9	81	#NULL!	#NULL!	1008	6	#NULL!	#NULL!	0	130	3170	24	1.2	0.36	140	4.94	106.3	110	7.39	24	#NULL!	#NULL!	#NULL!	#NULL!	0	130	100	130	#NULL!	#NULL!	#NULL!	#NULL!
50	12	0	9	269	2385	0	1	1	0	154	1	24	2385	6.07	0.5	140	5	111	80	#NULL!	#NULL!	#NULL!	#NULL!	#NULL!	#NULL!	10	50	2305	24	#NULL!	#NULL!	137.9	#NULL!	#NULL!	78	#NULL!	#NULL!	#NULL!	#NULL!	#NULL!	#NULL!	15	45	75	60	2320	36	#NULL!	#NULL!
79	12	0	5	272	3520	0	1	2	2	34	0	24	3500	#NULL!	#NULL!	142	3.7	#NULL!	105	#NULL!	#NULL!	1006	6	#NULL!	#NULL!	0	60	3455	9	#NULL!	#NULL!	132	3.9	#NULL!	77	#NULL!	#NULL!	#NULL!	#NULL!	#NULL!	#NULL!	11	79	87.7778	90	3360	32	#NULL!	#NULL!
115	12	0	5	265	2920	1	1	1	2	34	0	36	2920	#NULL!	#NULL!	139	3.9	#NULL!	107	#NULL!	#NULL!	1005	6.5	#NULL!	#NULL!	27	63	2940	12	#NULL!	#NULL!	138	3.8	#NULL!	170	#NULL!	#NULL!	#NULL!	#NULL!	#NULL!	#NULL!	27	63	70	90	2920	30	#NULL!	#NULL!
121	12	0	26	279	3450	1	1	2	9	154	1	29	3430	#NULL!	#NULL!	144	4.8	#NULL!	67	7.28	18.4	#NULL!	#NULL!	#NULL!	#NULL!	0	80	3410	7	#NULL!	#NULL!	140	4	#NULL!	92	7.33	21	#NULL!	#NULL!	#NULL!	#NULL!	18	62	77.5	80	3400	37	25	0.5
133	12	0	14	273	3475	1	1	1	2	34	0	40	3210	14	0.64	144	5.88	111	71	7.38	19	#NULL!	#NULL!	#NULL!	#NULL!	10	90	3190	5	#NULL!	#NULL!	141	4.5	#NULL!	94	7.34	20	#NULL!	#NULL!	#NULL!	#NULL!	10	90	90	100	3120	27	5	0.4
167	12	0	22	269	3160	1	0	1	9	154	1	24	3160	#NULL!	#NULL!	140	#NULL!	118	150	#NULL!	#NULL!	#NULL!	#NULL!	#NULL!	#NULL!	0	60	3160	24	#NULL!	#NULL!	143	#NULL!	#NULL!	150	#NULL!	#NULL!	#NULL!	#NULL!	#NULL!	#NULL!	0	60	100	60	3160	48	#NULL!	#NULL!
176	12	0	5	263	2500	0	1	0	2	34	0	30	2500	#NULL!	#NULL!	137	3.9	#NULL!	69	#NULL!	#NULL!	1005	6	#NULL!	#NULL!	16	64	2425	6	#NULL!	#NULL!	130	3.5	#NULL!	67	#NULL!	#NULL!	#NULL!	#NULL!	#NULL!	#NULL!	15	65	81.25	80	#NULL!	#NULL!	#NULL!	#NULL!
199	12	0	22	277	4140	1	1	3	9	154	1	24	4140	#NULL!	#NULL!	143	#NULL!	#NULL!	58	#NULL!	#NULL!	#NULL!	#NULL!	#NULL!	#NULL!	40	100	4040	24	#NULL!	#NULL!	145	#NULL!	#NULL!	68	#NULL!	#NULL!	#NULL!	#NULL!	#NULL!	#NULL!	80	120	60	200	4060	48	#NULL!	#NULL!
217	12	0	14	266	3000	1	1	3	0	34	0	28	2920	14	0.71	139	5.71	103	75	7.37	21.7	1006	6	#NULL!	#NULL!	15	60	2920	18	#NULL!	#NULL!	147	5.3	#NULL!	88	7.34	24.1	#NULL!	#NULL!	#NULL!	#NULL!	5	60	92.3077	65	2740	40	9	0.43
228	12	0	9	266	2980	1	1	1	9	154	1	24	2970	7.15	0.57	138	5.1	109	99	#NULL!	#NULL!	#NULL!	#NULL!	#NULL!	#NULL!	10	50	2970	12	#NULL!	#NULL!	137	#NULL!	#NULL!	73	#NULL!	#NULL!	#NULL!	#NULL!	#NULL!	#NULL!	10	50	83.3333	60	2950	36	#NULL!	#NULL!
274	12	0	9	266	3290	0	0	3	9	154	1	28	2905	34.2	0.4	145	5.9	111	71	7.26	17.1	#NULL!	#NULL!	#NULL!	#NULL!	20	100	3000	12	20.7	0.43	143	4.4	112	88	7.3	18.4	#NULL!	#NULL!	#NULL!	#NULL!	10	110	91.6667	120	3005	36	#NULL!	#NULL!
303	12	0	34	281	3620	0	1	0	0	30	0	24	3570	#NULL!	1.02	140	4.5	#NULL!	85	7.56	20.5	#NULL!	#NULL!	#NULL!	#NULL!	10	70	3510	24	4	0.4	139	#NULL!	#NULL!	82	#NULL!	#NULL!	#NULL!	#NULL!	#NULL!	#NULL!	10	70	87.5	80	#NULL!	#NULL!	#NULL!	#NULL!
309	12	0	14	267	3130	1	1	0	0	30	0	24	2970	10	0.76	137	4.6	#NULL!	68	7.4	19.2	#NULL!	#NULL!	#NULL!	#NULL!	20	80	3020	24	7	0.51	144	4.1	#NULL!	92	7.4	21	#NULL!	#NULL!	#NULL!	#NULL!	25	65	72.2222	90	2920	46	#NULL!	#NULL!
310	12	0	14	270	3625	1	1	0	0	30	0	36	3600	10	0.77	135	5.5	#NULL!	84	7.39	23.6	#NULL!	#NULL!	#NULL!	#NULL!	10	70	3560	24	#NULL!	#NULL!	140	#NULL!	#NULL!	92	#NULL!	#NULL!	#NULL!	#NULL!	#NULL!	#NULL!	10	68	87.1795	78	3495	48	2	0.46
312	12	0	34	259	3740	0	1	0	0	30	0	44	3610	10	0.73	135	4.7	#NULL!	97	7.35	21.5	#NULL!	#NULL!	#NULL!	#NULL!	10	110	3505	23	2	0.47	143	4.2	#NULL!	94	7.38	22.4	#NULL!	#NULL!	#NULL!	#NULL!	10	105	91.3043	115	3340	30	#NULL!	#NULL!
339	12	0	32	276	3200	1	0	1	9	154	1	336	4180	#NULL!	#NULL!	139	#NULL!	#NULL!	60	#NULL!	#NULL!	#NULL!	#NULL!	#NULL!	#NULL!	60	80	4170	24	#NULL!	#NULL!	140	#NULL!	#NULL!	75	#NULL!	#NULL!	#NULL!	#NULL!	#NULL!	#NULL!	60	80	57.1429	140	4190	48	#NULL!	#NULL!
340	12	0	32	282	2980	1	0	0	2	34	0	24	2950	#NULL!	#NULL!	144	#NULL!	#NULL!	59	#NULL!	#NULL!	#NULL!	#NULL!	#NULL!	#NULL!	30	50	2890	24	#NULL!	#NULL!	140	#NULL!	#NULL!	68	#NULL!	#NULL!	#NULL!	#NULL!	#NULL!	#NULL!	30	50	62.5	80	2900	48	#NULL!	#NULL!
364	12	0	13	274	3120	1	1	0	4	77	0	72	2900	9	0.74	136	4.7	106	78	7.38	18	1030	7	#NULL!	#NULL!	14	120	2940	24	7	0.68	132	4	98	84	7.4	22	#NULL!	#NULL!	#NULL!	#NULL!	15	105	87.5	120	2950	#NULL!	#NULL!	#NULL!
425	12	0	15	266	3150	1	1	1	4	77	0	24	3150	12.5	0.7	135	5.2	99	61	7.33	22.5	1007	6.2	#NULL!	#NULL!	0	80	3160	24	14.6	0.82	138	5.31	104	73	7.39	20.8	1005	6	#NULL!	#NULL!	20	60	75	80	#NULL!	#NULL!	#NULL!	#NULL!
49	11	0	25	266	2850	0	1	1	2	34	0	24	2750	92	0.85	142	4.2	110	82	7.32	20	1010	6	20	0.92	40	80	2750	24	60	0.62	135	4	100	80	7.35	21	1008	5	20	0.7	40	80	66.6667	120	2735	#NULL!	#NULL!	#NULL!
177	11	0	1	280	2520	0	0	2	2	34	0	170	3470	7	0.66	142	4.9	110	75	#NULL!	#NULL!	#NULL!	#NULL!	#NULL!	#NULL!	60	90	3610	24	#NULL!	#NULL!	142	#NULL!	#NULL!	82	#NULL!	#NULL!	#NULL!	#NULL!	#NULL!	#NULL!	50	100	66.6667	150	3700	48	#NULL!	#NULL!
224	11	0	11	270	3215	1	1	1	2	34	0	26	3055	16.9	1.3	137	5.2	100	59	#NULL!	#NULL!	#NULL!	#NULL!	#NULL!	#NULL!	13	70	3075	#NULL!	#NULL!	#NULL!	#NULL!	#NULL!	#NULL!	#NULL!	#NULL!	#NULL!	#NULL!	#NULL!	#NULL!	#NULL!	15	70	82.3529	85	3105	27	7	1
378	11	0	5	264	3520	0	1	1	9	154	1	30	3510	#NULL!	#NULL!	138	3.5	#NULL!	65	#NULL!	#NULL!	1006	6.5	#NULL!	#NULL!	0	100	3510	12	#NULL!	#NULL!	135	3.8	#NULL!	85	#NULL!	#NULL!	#NULL!	#NULL!	#NULL!	#NULL!	0	100	100	100	3520	30	#NULL!	#NULL!
414	11	0	14	270	3080	1	1	2	0	34	0	30	3010	#NULL!	#NULL!	140	#NULL!	#NULL!	65	#NULL!	#NULL!	#NULL!	#NULL!	#NULL!	#NULL!	53	56	3010	#NULL!	#NULL!	#NULL!	#NULL!	#NULL!	#NULL!	#NULL!	#NULL!	#NULL!	#NULL!	#NULL!	#NULL!	#NULL!	53	56	51.3761	109	#NULL!	#NULL!	#NULL!	#NULL!
26	10	0	14	277	3430	1	0	3	2	34	0	25	3475	7	0.7	139	4.92	101	82	7.41	24	1025	6	#NULL!	#NULL!	0	60	3450	12	#NULL!	#NULL!	132	3	#NULL!	90	7.45	23.4	#NULL!	#NULL!	#NULL!	#NULL!	35	79	69.2982	114	3450	46	#NULL!	#NULL!
93	10	0	14	268	3665	0	0	0	2	34	0	25	3640	13	0.79	137	5.3	101	97	7.38	24	#NULL!	#NULL!	#NULL!	#NULL!	0	60	3600	6	20	1.05	130	5.1	95	95	#NULL!	#NULL!	#NULL!	#NULL!	#NULL!	#NULL!	5	60	92.3077	65	3610	32	#NULL!	#NULL!
98	10	0	9	274	2920	1	1	1	0	154	1	24	2880	10.7	0.75	136	3.6	100	114	#NULL!	#NULL!	#NULL!	#NULL!	#NULL!	#NULL!	5	60	2880	#NULL!	#NULL!	#NULL!	#NULL!	#NULL!	#NULL!	#NULL!	#NULL!	#NULL!	#NULL!	#NULL!	#NULL!	#NULL!	5	60	92.3077	65	2995	28	#NULL!	#NULL!
130	10	0	9	273	2940	1	1	1	0	154	1	24	2940	10.7	0.75	135	3.6	100	114	#NULL!	#NULL!	#NULL!	#NULL!	#NULL!	#NULL!	0	50	2940	#NULL!	#NULL!	#NULL!	#NULL!	#NULL!	#NULL!	#NULL!	#NULL!	#NULL!	#NULL!	#NULL!	#NULL!	#NULL!	0	50	100	50	2880	26	#NULL!	#NULL!
132	10	0	9	277	2980	0	0	1	0	154	1	242	2975	5.7	0.7	136	3.9	106	101	#NULL!	#NULL!	#NULL!	#NULL!	#NULL!	#NULL!	0	50	2910	#NULL!	#NULL!	#NULL!	#NULL!	#NULL!	#NULL!	#NULL!	#NULL!	#NULL!	#NULL!	#NULL!	#NULL!	#NULL!	0	60	100	60	2815	27	#NULL!	#NULL!
158	10	0	14	259	3200	0	0	2	0	34	0	27	3200	6	0.73	135	5.2	103	97	7.4	20.8	#NULL!	#NULL!	#NULL!	#NULL!	26	80	3215	2	#NULL!	0.61	137	4.2	100	99	7.46	23.3	#NULL!	#NULL!	#NULL!	#NULL!	36	59	62.1053	95	#NULL!	#NULL!	#NULL!	#NULL!
333	10	0	34	274	2830	1	0	1	0	30	0	24	2800	9	0.58	140	4.8	#NULL!	85	7.18	18.3	#NULL!	#NULL!	#NULL!	#NULL!	10	60	2830	12	#NULL!	#NULL!	146	3.2	#NULL!	80	7.49	15.2	#NULL!	#NULL!	#NULL!	#NULL!	10	60	85.7143	70	#NULL!	#NULL!	#NULL!	#NULL!
413	10	0	14	288	3480	0	1	2	0	42	0	30	3435	10	0.87	142	5.9	101	47	#NULL!	#NULL!	#NULL!	#NULL!	#NULL!	#NULL!	10	72	3435	#NULL!	#NULL!	#NULL!	#NULL!	#NULL!	#NULL!	#NULL!	#NULL!	#NULL!	#NULL!	#NULL!	#NULL!	#NULL!	8	72	90	80	3460	45	#NULL!	#NULL!
48	9	0	9	274	3095	0	1	0	0	154	1	24	3065	5.7	0.78	143	4.8	107	75	#NULL!	#NULL!	#NULL!	#NULL!	#NULL!	#NULL!	10	60	2925	18	#NULL!	#NULL!	144	#NULL!	#NULL!	76	#NULL!	#NULL!	#NULL!	#NULL!	#NULL!	#NULL!	10	80	88.8889	90	2975	34	#NULL!	#NULL!
294	9	0	14	259	3475	0	0	1	0	34	0	74	3215	14	0.88	143	5.1	109	33	#NULL!	#NULL!	1005	6.7	#NULL!	#NULL!	23	96	3260	6	#NULL!	#NULL!	144	5	#NULL!	82	7.36	21.9	#NULL!	#NULL!	#NULL!	#NULL!	26	96	78.6885	122	#NULL!	#NULL!	#NULL!	#NULL!
436	9	0	12	266	3305	0	1	3	2	34	0	480	3450	6.8	0.2	140	5.36	106.4	87	7.38	21.5	#NULL!	#NULL!	#NULL!	#NULL!	0	150	3505	24	4.3	0.21	138	5.31	105.3	91	7.45	20.3	#NULL!	#NULL!	#NULL!	#NULL!	0	150	100	150	3515	48	13.7	0.22
14	8	0	14	267	3675	0	1	3	2	34	0	24	3550	4	0.63	139	4.39	100	76	7.41	23.2	#NULL!	#NULL!	#NULL!	#NULL!	33	46	3675	24	2.5	0.49	136	5.28	101	82	#NULL!	#NULL!	1004	6.5	#NULL!	#NULL!	33	46	58.2278	79	#NULL!	#NULL!	#NULL!	#NULL!
22	8	0	14	274	3310	1	0	3	2	34	0	28	3275	67	0.71	140	4.2	102	77	7.44	25	1010	6.5	#NULL!	#NULL!	24	69	3265	18	#NULL!	#NULL!	137	4.3	#NULL!	91	7.5	21.7	#NULL!	#NULL!	#NULL!	#NULL!	48	62	56.3636	110	#NULL!	#NULL!	#NULL!	#NULL!
28	8	0	14	271	3880	0	1	3	2	34	0	29	3660	12.5	0.7	145	4.3	115	49	7.37	#NULL!	#NULL!	#NULL!	#NULL!	#NULL!	41	59	3720	7	12	0.77	144	4.1	112	70	#NULL!	#NULL!	#NULL!	#NULL!	#NULL!	#NULL!	41	59	59	100	#NULL!	#NULL!	#NULL!	#NULL!
71	8	0	25	262	2450	1	1	1	0	40	0	24	2400	35	0.82	140	4.3	105	45	7.34	21	1010	6	15	12	100	150	2400	24	20	0.5	135	4.5	100	60	7.35	21	1008	6	10	9.2	100	150	60	250	2430	48	20	0.43
76	8	0	25	264	2720	1	1	1	2	34	0	48	2650	11	0.54	140	4.5	110	45	7.32	21	1012	6	10	8.2	50	80	2650	24	4.4	0.47	136	4.9	103	62	#NULL!	#NULL!	1004	7	#NULL!	#NULL!	50	80	61.5385	130	#NULL!	#NULL!	#NULL!	#NULL!
101	8	0	34	268	3420	1	0	1	0	30	0	62	3360	12	0.66	140	5.1	111	35	#NULL!	#NULL!	#NULL!	#NULL!	#NULL!	#NULL!	0	120	3360	#NULL!	#NULL!	#NULL!	#NULL!	#NULL!	#NULL!	#NULL!	#NULL!	#NULL!	#NULL!	#NULL!	#NULL!	#NULL!	30	90	75	120	3370	#NULL!	#NULL!	#NULL!
232	8	0	9	269	2800	1	0	3	0	154	1	24	2780	12	1.2	137	5	95	74	7.32	21	#NULL!	#NULL!	#NULL!	#NULL!	20	40	2845	24	13.6	1.1	136	3.9	98	78	7.4	21	#NULL!	#NULL!	#NULL!	#NULL!	20	40	66.6667	60	2780	48	13.79	0.69
263	8	0	32	262	2240	1	0	3	9	154	1	30	2110	#NULL!	#NULL!	137	#NULL!	#NULL!	51	#NULL!	#NULL!	#NULL!	#NULL!	#NULL!	#NULL!	30	70	2100	24	#NULL!	#NULL!	139	#NULL!	#NULL!	61	#NULL!	#NULL!	#NULL!	#NULL!	#NULL!	#NULL!	30	70	70	100	2140	48	#NULL!	#NULL!
15	7	0	14	270	3250	0	1	3	2	34	0	25	3221	#NULL!	#NULL!	135	4.2	107	99	7.41	24.6	#NULL!	#NULL!	#NULL!	#NULL!	0	59	3254	12	7	0.61	140	4.48	107	83	7.47	22.1	#NULL!	#NULL!	#NULL!	#NULL!	37	51	57.9545	88	#NULL!	#NULL!	#NULL!	#NULL!
16	7	0	14	276	3570	0	1	3	2	34	0	24	3580	#NULL!	#NULL!	140	5.4	112	73	7.38	22.7	#NULL!	#NULL!	#NULL!	#NULL!	11	47	3530	11	3	0.46	138	3.65	104	88	7.54	#NULL!	#NULL!	#NULL!	#NULL!	#NULL!	33	69	67.6471	102	3500	36	#NULL!	#NULL!
17	7	0	14	265	4460	1	0	3	2	34	0	24	4550	#NULL!	#NULL!	142	5	107	88	7.41	25.7	#NULL!	#NULL!	#NULL!	#NULL!	14	57	4460	12	5	0.52	142	4.34	106	67	7.4	26.5	#NULL!	#NULL!	#NULL!	#NULL!	27	47	63.5135	74	#NULL!	#NULL!	#NULL!	#NULL!
18	7	0	14	268	4075	0	1	3	2	34	0	24	3920	#NULL!	#NULL!	142	5.5	114	58	#NULL!	#NULL!	#NULL!	#NULL!	#NULL!	#NULL!	10	59	3915	24	4	0.53	140	4.9	104	71	7.39	20.3	#NULL!	#NULL!	#NULL!	#NULL!	10	59	85.5072	69	3960	48	4	0.64
25	7	0	14	289	3655	1	1	3	2	34	0	25	3515	#NULL!	#NULL!	142	4.8	#NULL!	71	7.37	21.5	#NULL!	#NULL!	#NULL!	#NULL!	0	73	3549	15	11.5	0.92	144	4.9	111	95	7.37	24.4	#NULL!	#NULL!	#NULL!	#NULL!	22	60	73.1707	82	3510	42	#NULL!	#NULL!
27	7	0	14	288	2980	1	0	3	2	34	0	24	3060	#NULL!	#NULL!	140	3.9	98	72	7.47	24.2	1005	6	#NULL!	#NULL!	27	50	3080	16	4.5	0.48	137	5.4	105	78	7.42	25.6	#NULL!	#NULL!	#NULL!	#NULL!	27	62	69.6629	89	3080	46	3	0.48
39	7	0	14	260	2350	0	0	3	4	77	0	24	2420	7	0.59	144	3.83	106	62	#NULL!	#NULL!	#NULL!	#NULL!	#NULL!	#NULL!	17	68	2345	20	5	0.5	138	5.3	103	91	7.31	22	#NULL!	#NULL!	#NULL!	#NULL!	52	55	51.4019	107	#NULL!	#NULL!	#NULL!	#NULL!
40	7	0	6	273	4380	1	1	2	2	34	0	24	4180	6.53	0.79	144	4.8	112	72	7.33	19.3	1010	6	48	31	35	35	4125	24	4.2	0.64	146	3.94	113	84	7.42	25.1	1013	5.5	34	17	35	35	50	70	#NULL!	#NULL!	#NULL!	#NULL!
44	7	0	3	277	3195	1	0	1	2	34	0	24	3060	12	0.83	137	5.3	107	78	7.39	21.8	1002	6	12	11.7	50	100	3056	12	#NULL!	#NULL!	138	#NULL!	#NULL!	83	#NULL!	#NULL!	#NULL!	#NULL!	#NULL!	#NULL!	50	50	50	100	#NULL!	#NULL!	#NULL!	#NULL!
45	7	0	9	267	3225	0	0	1	0	154	1	24	3225	8.04	0.4	136	6.5	106	57	7.33	21.5	#NULL!	#NULL!	#NULL!	#NULL!	30	30	3175	#NULL!	#NULL!	#NULL!	#NULL!	#NULL!	#NULL!	#NULL!	#NULL!	#NULL!	#NULL!	#NULL!	#NULL!	#NULL!	0	70	100	70	3115	36	11.2	0.3
46	7	0	9	263	2870	1	0	1	0	154	1	24	2890	8.32	0.04	138	4.9	108	71	#NULL!	#NULL!	#NULL!	#NULL!	#NULL!	#NULL!	30	60	2870	24	#NULL!	0.8	140	4.8	#NULL!	85	#NULL!	#NULL!	#NULL!	#NULL!	#NULL!	#NULL!	30	30	50	60	2890	36	8.41	0.32
47	7	0	9	261	3540	0	1	1	0	154	1	24	3485	9.91	0.61	143	6.3	106	70	#NULL!	#NULL!	#NULL!	#NULL!	#NULL!	#NULL!	20	60	3435	#NULL!	#NULL!	#NULL!	#NULL!	#NULL!	#NULL!	#NULL!	#NULL!	#NULL!	#NULL!	#NULL!	#NULL!	#NULL!	20	60	75	80	3405	36	9.6	0.6
51	7	0	25	261	3100	1	1	1	9	154	1	24	3100	18	0.76	139	3.2	100	57	7.28	21	1010	6	58	26.52	20	40	3080	24	20	0.86	137	#NULL!	#NULL!	60	7.35	21	1008	5	21	9.3	30	60	66.6667	90	#NULL!	#NULL!	#NULL!	#NULL!
52	7	0	14	275	3300	1	1	3	9	154	1	24	3150	9	0.7	143	4.6	107	82	7.4	21.6	1007	7	#NULL!	#NULL!	36	50	3095	12	6	0.66	139	4.7	103	94	7.49	22	#NULL!	#NULL!	#NULL!	#NULL!	20	85	80.9524	105	#NULL!	#NULL!	#NULL!	#NULL!
54	7	0	14	264	2910	0	1	3	9	154	1	24	2923	12	0.76	140	5.3	114	80	7.38	22	#NULL!	#NULL!	#NULL!	#NULL!	15	60	2881	16	2	0.67	136	5.3	100	72	7.38	#NULL!	#NULL!	#NULL!	#NULL!	#NULL!	33	55	62.5	88	#NULL!	#NULL!	#NULL!	#NULL!
55	7	0	9	267	2940	0	1	1	0	154	1	24	2975	7.62	0.57	138	4	106	139	#NULL!	#NULL!	#NULL!	#NULL!	#NULL!	#NULL!	10	50	3085	14	11.3	0.9	132	5	98	68	#NULL!	#NULL!	#NULL!	#NULL!	#NULL!	#NULL!	10	50	83.3333	60	2995	31	#NULL!	#NULL!
56	7	0	9	274	3380	0	1	1	9	154	1	24	3295	6.7	0.5	135	4.9	112	86	#NULL!	#NULL!	#NULL!	#NULL!	#NULL!	#NULL!	10	50	3345	13	#NULL!	#NULL!	143	#NULL!	#NULL!	83	#NULL!	#NULL!	#NULL!	#NULL!	#NULL!	#NULL!	20	40	66.6667	60	3390	30	#NULL!	#NULL!
67	7	0	14	270	3450	1	1	1	0	34	0	26	3400	9	0.87	142	4.67	108	64	7.47	23.8	#NULL!	#NULL!	#NULL!	#NULL!	40	60	3465	14	3	0.59	140	4.53	107	91	#NULL!	#NULL!	#NULL!	#NULL!	#NULL!	#NULL!	35	45	56.25	80	#NULL!	#NULL!	#NULL!	#NULL!
70	7	0	25	268	2980	0	1	1	2	34	0	24	2900	20	0.71	141	4.2	109	60	7.34	21	1012	6	10	9	40	40	2900	24	8.9	0.8	145	4.2	112	60	7.35	22	1005	6	10	5	40	40	50	80	#NULL!	#NULL!	#NULL!	#NULL!
75	7	0	5	286	3500	0	1	2	2	34	0	30	3520	#NULL!	#NULL!	140	3.6	#NULL!	78	#NULL!	#NULL!	1008	6.5	#NULL!	#NULL!	45	55	3500	11	#NULL!	#NULL!	139	5.1	#NULL!	82	#NULL!	#NULL!	#NULL!	#NULL!	#NULL!	#NULL!	45	55	55	100	#NULL!	#NULL!	#NULL!	#NULL!
86	7	0	14	277	3960	1	0	0	2	34	0	25	3930	8	0.81	135	4.77	96	110	7.52	27	#NULL!	#NULL!	#NULL!	#NULL!	20	60	3970	8	7	0.65	136	4.62	99	71	7.52	27	1003	6	#NULL!	#NULL!	16	60	78.9474	76	#NULL!	#NULL!	#NULL!	#NULL!
92	7	0	14	284	3520	1	0	2	2	34	0	24	3500	8	0.75	141	4.3	100	94	7.46	27	#NULL!	#NULL!	#NULL!	#NULL!	28	60	3595	11	#NULL!	#NULL!	138	4.8	103	71	7.38	24	#NULL!	#NULL!	#NULL!	#NULL!	20	46	69.697	66	#NULL!	#NULL!	#NULL!	#NULL!
94	7	0	30	270	2780	1	1	1	2	34	0	24	2780	#NULL!	#NULL!	143	#NULL!	#NULL!	85	#NULL!	#NULL!	#NULL!	#NULL!	#NULL!	#NULL!	20	50	2780	24	#NULL!	#NULL!	143	#NULL!	#NULL!	85	#NULL!	#NULL!	#NULL!	#NULL!	#NULL!	#NULL!	10	60	85.7143	70	2750	#NULL!	#NULL!	#NULL!
95	7	0	9	274	2735	1	1	3	0	154	1	24	2690	11.7	0.83	136	4.8	109	83	#NULL!	#NULL!	#NULL!	#NULL!	#NULL!	#NULL!	10	50	2680	#NULL!	#NULL!	#NULL!	#NULL!	#NULL!	#NULL!	#NULL!	#NULL!	#NULL!	#NULL!	#NULL!	#NULL!	#NULL!	10	50	83.3333	60	2590	28	14.4	0.71
99	7	0	9	275	3765	1	1	1	0	154	1	24	3750	9.39	0.62	135	5.1	103	141	#NULL!	#NULL!	#NULL!	#NULL!	#NULL!	#NULL!	5	60	3750	#NULL!	#NULL!	#NULL!	#NULL!	#NULL!	#NULL!	#NULL!	#NULL!	#NULL!	#NULL!	#NULL!	#NULL!	#NULL!	10	50	83.3333	60	3700	34	#NULL!	#NULL!
100	7	0	34	261	3470	1	1	1	0	30	0	36	3410	6	0.55	137	3.6	111	56	#NULL!	#NULL!	#NULL!	#NULL!	#NULL!	#NULL!	20	60	3260	13	7	0.68	137	3	#NULL!	105	7.5	32	#NULL!	#NULL!	#NULL!	#NULL!	20	60	75	80	3250	#NULL!	#NULL!	#NULL!
116	7	0	5	266	4500	1	1	3	2	34	0	30	4450	#NULL!	#NULL!	136	4.2	#NULL!	139	#NULL!	#NULL!	1005	6	#NULL!	#NULL!	0	100	4450	8	#NULL!	#NULL!	141	5.1	#NULL!	84	#NULL!	#NULL!	#NULL!	#NULL!	#NULL!	#NULL!	10	90	90	100	#NULL!	#NULL!	#NULL!	#NULL!
124	7	0	26	260	3115	1	0	2	2	34	0	26	3010	#NULL!	#NULL!	137	5.5	#NULL!	72	7.32	20.5	#NULL!	#NULL!	#NULL!	#NULL!	38	46	2960	24	#NULL!	#NULL!	136	4	#NULL!	82	#NULL!	#NULL!	#NULL!	#NULL!	#NULL!	#NULL!	38	46	54.7619	84	#NULL!	#NULL!	#NULL!	#NULL!
129	7	0	9	274	2830	1	1	1	0	154	1	24	2850	6.59	0.84	136	4.5	111	70	#NULL!	#NULL!	#NULL!	#NULL!	#NULL!	#NULL!	10	50	2945	#NULL!	#NULL!	#NULL!	#NULL!	#NULL!	#NULL!	#NULL!	#NULL!	#NULL!	#NULL!	#NULL!	#NULL!	#NULL!	10	50	83.3333	60	2785	28	#NULL!	#NULL!
131	7	0	9	272	3360	1	1	1	0	154	1	24	3360	10.14	0.73	135	6.4	107	57	#NULL!	#NULL!	#NULL!	#NULL!	#NULL!	#NULL!	10	50	3350	#NULL!	#NULL!	#NULL!	#NULL!	#NULL!	#NULL!	#NULL!	#NULL!	#NULL!	#NULL!	#NULL!	#NULL!	#NULL!	10	70	87.5	80	3295	26	#NULL!	#NULL!
134	7	0	14	278	3170	0	0	1	0	34	0	24	3207	7	0.66	135	4.68	102	88	7.31	21	#NULL!	#NULL!	#NULL!	#NULL!	35	40	3251	14	#NULL!	#NULL!	134	4.3	#NULL!	96	7.4	23.5	#NULL!	#NULL!	#NULL!	#NULL!	19	76	80	95	#NULL!	#NULL!	#NULL!	#NULL!
135	7	0	14	261	3200	1	1	1	0	34	0	24	3050	4.5	0.47	140	5.4	104	100	7.28	21.8	#NULL!	#NULL!	#NULL!	#NULL!	13	60	3030	3	#NULL!	#NULL!	140	4.4	#NULL!	90	#NULL!	#NULL!	#NULL!	#NULL!	#NULL!	#NULL!	7.5	60	88.8889	67.5	#NULL!	#NULL!	#NULL!	#NULL!
136	7	0	14	264	2810	1	1	0	2	34	0	25	2560	11	0.8	142	4.7	110	71	7.28	17	#NULL!	#NULL!	#NULL!	#NULL!	16	70	2580	12	#NULL!	#NULL!	151	4.8	#NULL!	102	#NULL!	#NULL!	#NULL!	#NULL!	#NULL!	#NULL!	31	70	69.3069	101	#NULL!	#NULL!	#NULL!	#NULL!
142	7	0	14	270	3460	1	0	0	0	34	0	24	3430	9	0.78	142	4.6	107	90	7.35	19.6	#NULL!	#NULL!	#NULL!	#NULL!	25	55	3415	22	#NULL!	#NULL!	137	4.2	#NULL!	125	7.37	20.4	1007	6	53	33.8	5	79	94.0476	84	3480	30	#NULL!	#NULL!
143	7	0	5	280	3950	1	1	3	2	34	0	40	3750	#NULL!	#NULL!	137	3.6	#NULL!	82	#NULL!	#NULL!	1004	6	#NULL!	#NULL!	21	59	3750	1	#NULL!	#NULL!	137	3.6	#NULL!	82	#NULL!	#NULL!	#NULL!	#NULL!	#NULL!	#NULL!	#NULL!	#NULL!	#NULL!	#NULL!	#NULL!	#NULL!	#NULL!	#NULL!
156	7	0	14	266	3095	1	0	2	0	34	0	27	3030	8	0.81	145	5.2	112	75	7.4	22.1	#NULL!	#NULL!	#NULL!	#NULL!	27	53	3000	2	#NULL!	#NULL!	144	4.9	#NULL!	94	7.45	21.9	1004	7	#NULL!	#NULL!	29	61	67.7778	90	#NULL!	#NULL!	#NULL!	#NULL!
157	7	0	14	280	3250	0	0	3	0	34	0	27	3235	7	0.63	138	4.2	100	73	7.4	20.4	1005	5.5	#NULL!	#NULL!	38	42	3190	23	5	0.51	138	3.9	100	89	7.38	23	#NULL!	#NULL!	#NULL!	#NULL!	37	42	53.1646	79	3150	30	#NULL!	#NULL!
160	7	0	13	274	3200	1	0	1	0	51	0	28	3200	#NULL!	#NULL!	139	#NULL!	#NULL!	85	7.22	20	#NULL!	#NULL!	#NULL!	#NULL!	20	60	3180	24	18	0.64	139	4.2	109	87	7.37	24.2	#NULL!	#NULL!	#NULL!	#NULL!	40	60	60	100	#NULL!	#NULL!	#NULL!	#NULL!
183	7	0	22	270	2970	1	1	3	9	154	1	24	2895	#NULL!	#NULL!	141	#NULL!	#NULL!	83	#NULL!	#NULL!	#NULL!	#NULL!	#NULL!	#NULL!	14	60	2800	24	#NULL!	#NULL!	142	#NULL!	#NULL!	71	#NULL!	#NULL!	#NULL!	#NULL!	#NULL!	#NULL!	42	70	62.5	112	2760	40	#NULL!	#NULL!
189	7	0	20	259	3250	1	1	3	0	43	0	210	2775	8.8	0.8	138	5.18	104	96	#NULL!	#NULL!	#NULL!	#NULL!	#NULL!	#NULL!	40	150	2750	15	6.54	0.7	139	3.66	108	100	#NULL!	#NULL!	#NULL!	#NULL!	#NULL!	#NULL!	50	100	66.6667	150	2830	45	#NULL!	#NULL!
193	7	0	22	265	3620	1	1	3	9	154	1	24	3490	#NULL!	#NULL!	140	#NULL!	#NULL!	64	#NULL!	#NULL!	#NULL!	#NULL!	#NULL!	#NULL!	7	60	3480	#NULL!	#NULL!	#NULL!	#NULL!	#NULL!	#NULL!	#NULL!	#NULL!	#NULL!	#NULL!	#NULL!	#NULL!	#NULL!	18	80	81.6327	98	3540	48	#NULL!	#NULL!
212	7	0	14	260	2625	1	1	1	0	34	0	25	2570	10	0.87	137	5.01	107	88	7.39	22.4	#NULL!	#NULL!	#NULL!	#NULL!	30	60	2530	14	#NULL!	#NULL!	143	4.7	120	78	7.4	22	#NULL!	#NULL!	#NULL!	#NULL!	23	71	75.5319	94	#NULL!	#NULL!	#NULL!	#NULL!
213	7	0	14	270	3600	1	1	0	0	34	0	29	3485	4	0.74	141	3.97	106	92	7.37	23.1	#NULL!	#NULL!	#NULL!	#NULL!	34	46	3424	18	#NULL!	#NULL!	151	4.5	#NULL!	98	7.35	22.7	#NULL!	#NULL!	#NULL!	#NULL!	37.5	45	54.5455	82.5	#NULL!	#NULL!	#NULL!	#NULL!
214	7	0	14	270	3600	1	1	1	0	34	0	28	3485	3	0.75	141	3.97	106	91	7.34	21.7	#NULL!	#NULL!	#NULL!	#NULL!	23	57	3425	17	#NULL!	#NULL!	141	4.5	#NULL!	98	7.35	22.7	#NULL!	#NULL!	#NULL!	#NULL!	33	47	58.75	80	#NULL!	#NULL!	#NULL!	#NULL!
218	7	0	14	274	3630	1	1	3	0	34	0	24	3540	7	0.68	141	3.6	103	79	7.23	17.8	1015	7.5	#NULL!	#NULL!	15	65	3400	10	#NULL!	#NULL!	139	3.5	#NULL!	83	7.42	25.5	#NULL!	#NULL!	#NULL!	#NULL!	33	47	58.75	80	#NULL!	#NULL!	#NULL!	#NULL!
220	7	0	14	277	3385	1	0	3	0	34	0	25	3340	10	0.86	139	4.4	106	97	7.37	22.2	#NULL!	#NULL!	#NULL!	#NULL!	17	53	3300	3	#NULL!	#NULL!	133	3.8	#NULL!	120	7.46	24.4	#NULL!	#NULL!	#NULL!	#NULL!	38	42	52.5	80	#NULL!	#NULL!	#NULL!	#NULL!
226	7	0	9	266	2800	1	0	1	9	154	1	24	2800	12	1.2	136	5	95	71	7.23	15.5	#NULL!	#NULL!	#NULL!	#NULL!	10	50	2725	23	13.6	1.17	136	3.9	98	67	7.4	21	#NULL!	#NULL!	#NULL!	#NULL!	10	50	83.3333	60	2725	48	13.79	1.3
268	7	0	20	273	2860	1	1	2	0	42	0	26	2680	5.61	1.1	145	5.3	111	74	7.46	23.2	#NULL!	#NULL!	#NULL!	#NULL!	15	45	2610	#NULL!	#NULL!	#NULL!	#NULL!	#NULL!	#NULL!	#NULL!	#NULL!	#NULL!	#NULL!	#NULL!	#NULL!	#NULL!	45	45	50	90	2610	30	3.74	0.9
283	7	0	6	266	3120	0	1	3	9	154	1	92	2745	19.6	0.68	144	4.82	109	82	7.39	24.8	1004	5	57	7.5	75	75	2870	24	6.53	0.57	140	4.97	108	96	7.32	23	1009	5	45	7	75	75	50	150	#NULL!	#NULL!	#NULL!	#NULL!
287	7	0	14	283	3120	1	0	2	0	34	0	42	3080	5	0.6	141	4.78	95	117	7.42	24.3	#NULL!	#NULL!	#NULL!	#NULL!	38	70	3050	18	#NULL!	#NULL!	138	4.5	#NULL!	108	7.43	24.4	#NULL!	#NULL!	#NULL!	#NULL!	24	56	70	80	#NULL!	#NULL!	#NULL!	#NULL!
290	7	0	14	278	3055	0	1	2	0	34	0	29	3145	15	1.06	139	4.98	104	139	7.38	23.1	1005	7	#NULL!	#NULL!	35	55	3045	19	#NULL!	#NULL!	142	4.6	#NULL!	110	7.34	24.2	#NULL!	#NULL!	#NULL!	#NULL!	26	56	68.2927	82	#NULL!	#NULL!	#NULL!	#NULL!
293	7	0	14	276	3640	0	1	0	0	34	0	27	3500	12	0.98	138	5.3	104	64	7.31	21	1017	6	#NULL!	#NULL!	0	80	3490	22	6	0.79	143	4.74	108	80	7.47	23.9	#NULL!	#NULL!	#NULL!	#NULL!	0	80	100	80	3480	47	3	0.65
295	7	0	14	288	3020	1	1	3	4	77	0	24	2975	8	0.46	136	3.96	98	125	7.36	21.3	#NULL!	#NULL!	#NULL!	#NULL!	20	50	2925	16	#NULL!	#NULL!	135	4.7	#NULL!	80	7.42	22.3	1020	6	#NULL!	#NULL!	4.5	66	93.617	70.5	3000	40	#NULL!	#NULL!
296	7	0	14	276	3755	1	1	2	0	34	0	24	3800	9	0.87	137	4.34	102	94	7.43	21.8	#NULL!	#NULL!	#NULL!	#NULL!	30	50	3815	15	#NULL!	#NULL!	125	4.6	#NULL!	80	7.48	24.8	#NULL!	#NULL!	#NULL!	#NULL!	30	50	62.5	80	#NULL!	#NULL!	#NULL!	#NULL!
297	7	0	14	273	3510	1	0	2	0	34	0	24	3500	7	0.56	135	5.1	104	91	7.3	19.7	#NULL!	#NULL!	#NULL!	#NULL!	20	50	3330	2	9	0.6	137	4.45	105	83	7.41	20.1	1005	6	24	7.2	20	50	71.4286	70	#NULL!	#NULL!	#NULL!	#NULL!
301	7	0	18	269	3750	1	1	2	0	34	0	528	4880	8.5	0.23	141	5.1	107	82	7.36	24.8	#NULL!	#NULL!	#NULL!	#NULL!	0	100	4870	11	#NULL!	#NULL!	144	5.8	#NULL!	95	7.38	25.4	#NULL!	#NULL!	#NULL!	#NULL!	10	100	90.9091	110	4800	39	#NULL!	#NULL!
307	7	0	34	272	3940	1	1	0	0	30	0	48	3720	8	0.6	140	3.9	#NULL!	70	7.38	25.6	#NULL!	#NULL!	#NULL!	#NULL!	20	80	3780	24	#NULL!	#NULL!	143	3.5	#NULL!	71	7.37	23	#NULL!	#NULL!	#NULL!	#NULL!	15	80	84.2105	95	3640	48	#NULL!	#NULL!
311	7	0	14	259	4140	1	1	0	0	30	0	36	3980	12	0.68	136	5.9	#NULL!	99	7.37	18.4	#NULL!	#NULL!	#NULL!	#NULL!	30	50	3630	22	7	0.13	145	5.9	#NULL!	104	7.37	22	#NULL!	#NULL!	#NULL!	#NULL!	25	52	67.5325	77	#NULL!	#NULL!	#NULL!	#NULL!
334	7	0	34	269	3040	0	1	1	0	30	0	110	2780	30	0.62	139	4.4	#NULL!	61	7.5	24.8	#NULL!	#NULL!	#NULL!	#NULL!	0	120	2810	24	#NULL!	#NULL!	141	3	#NULL!	94	7.43	22.7	#NULL!	#NULL!	#NULL!	#NULL!	0	120	100	120	#NULL!	#NULL!	#NULL!	#NULL!
342	7	0	14	275	3650	0	1	2	0	34	0	32	3535	8	0.74	142	3.93	103	95	7.4	36.9	#NULL!	#NULL!	#NULL!	#NULL!	10	66	3550	12	#NULL!	#NULL!	138	5.6	#NULL!	103	7.4	22.1	#NULL!	#NULL!	#NULL!	#NULL!	27	53	66.25	80	#NULL!	#NULL!	#NULL!	#NULL!
371	7	0	26	280	3735	1	0	0	4	77	0	27	3650	#NULL!	#NULL!	142	4.8	#NULL!	95	7.29	20	#NULL!	#NULL!	#NULL!	#NULL!	30	50	3615	14	#NULL!	#NULL!	136	4.7	#NULL!	72	7.28	22.3	#NULL!	#NULL!	#NULL!	#NULL!	30	50	62.5	80	#NULL!	#NULL!	#NULL!	#NULL!
408	7	0	14	282	3795	1	0	3	0	34	0	36	3700	9	0.73	143	4.4	108	73	7.36	20.5	#NULL!	#NULL!	#NULL!	#NULL!	21	58	3700	19	#NULL!	#NULL!	147	#NULL!	#NULL!	95	#NULL!	#NULL!	#NULL!	#NULL!	#NULL!	#NULL!	25	58	69.8795	83	#NULL!	#NULL!	#NULL!	#NULL!
411	7	0	14	273	3290	1	1	2	0	34	0	31	3215	#NULL!	#NULL!	143	#NULL!	#NULL!	91	#NULL!	#NULL!	#NULL!	#NULL!	#NULL!	#NULL!	18	77	3180	17	#NULL!	#NULL!	144	#NULL!	#NULL!	119	#NULL!	#NULL!	#NULL!	#NULL!	#NULL!	#NULL!	18	65	78.3133	83	#NULL!	#NULL!	#NULL!	#NULL!
412	7	0	14	270	2590	0	0	1	0	34	0	32	2555	5	#NULL!	142	#NULL!	#NULL!	89	#NULL!	#NULL!	#NULL!	#NULL!	#NULL!	#NULL!	14	82	2500	#NULL!	#NULL!	#NULL!	#NULL!	#NULL!	#NULL!	#NULL!	#NULL!	#NULL!	#NULL!	#NULL!	#NULL!	#NULL!	14	82	85.4167	96	2500	42	#NULL!	#NULL!
415	7	0	14	273	4070	1	1	1	0	34	0	27	4100	8	0.76	137	#NULL!	#NULL!	96	#NULL!	#NULL!	#NULL!	#NULL!	#NULL!	#NULL!	21	65	4100	#NULL!	#NULL!	#NULL!	#NULL!	#NULL!	#NULL!	#NULL!	#NULL!	#NULL!	#NULL!	#NULL!	#NULL!	#NULL!	21	65	75.5814	86	#NULL!	#NULL!	#NULL!	#NULL!
442	7	0	13	269	2980	0	1	1	4	77	0	25	2900	5	0.48	138	4.4	110	66	7.38	19	1010	6	#NULL!	#NULL!	14	70	2880	24	#NULL!	#NULL!	137	#NULL!	#NULL!	84	7.4	21	#NULL!	#NULL!	#NULL!	#NULL!	28	80	74.0741	108	#NULL!	#NULL!	#NULL!	#NULL!
444	7	0	14	274	3030	1	1	0	0	34	0	28	2830	2	0.8	142	4.7	104	81	7.25	19.2	#NULL!	#NULL!	#NULL!	#NULL!	20	60	2770	18	#NULL!	#NULL!	146	4.6	#NULL!	92	7.42	24.3	#NULL!	#NULL!	#NULL!	#NULL!	20	60	75	80	#NULL!	#NULL!	#NULL!	#NULL!
445	7	0	14	273	3275	0	1	3	0	34	0	27	3275	#NULL!	#NULL!	137	#NULL!	#NULL!	86	#NULL!	#NULL!	#NULL!	#NULL!	#NULL!	#NULL!	11	60	3100	13	10	0.75	140	4.2	108	91	7.45	#NULL!	#NULL!	#NULL!	#NULL!	#NULL!	35	63	64.2857	98	2100	25	#NULL!	#NULL!
446	7	0	14	263	2680	0	1	3	0	34	0	36	2700	20	1.19	138	4.5	99	100	7.4	23	#NULL!	#NULL!	#NULL!	#NULL!	20	60	2700	14	#NULL!	#NULL!	138	#NULL!	#NULL!	88	#NULL!	#NULL!	#NULL!	#NULL!	#NULL!	#NULL!	44	45	50.5618	89	#NULL!	#NULL!	#NULL!	#NULL!
447	7	0	14	267	3404	0	1	3	0	34	0	24	3295	6	0.55	139	4.15	105	84	7.37	21.5	#NULL!	#NULL!	#NULL!	#NULL!	23	45	3230	15	#NULL!	#NULL!	140	#NULL!	#NULL!	86	#NULL!	#NULL!	#NULL!	#NULL!	#NULL!	#NULL!	40	45	52.9412	85	#NULL!	#NULL!	#NULL!	#NULL!
448	7	0	14	287	3390	1	0	3	0	34	0	24	3345	2	0.84	137	4.9	100	96	7.41	23.6	#NULL!	#NULL!	#NULL!	#NULL!	36	58	3420	12	#NULL!	#NULL!	137	#NULL!	#NULL!	89	#NULL!	#NULL!	#NULL!	#NULL!	#NULL!	#NULL!	45	58	56.3107	103	#NULL!	#NULL!	#NULL!	#NULL!
450	7	0	14	272	2970	0	1	2	0	34	0	29	2870	#NULL!	0.7	142	5.3	107	63	7.21	17	#NULL!	#NULL!	#NULL!	#NULL!	27	60	2810	15	#NULL!	#NULL!	142	#NULL!	#NULL!	74	#NULL!	#NULL!	#NULL!	#NULL!	#NULL!	#NULL!	20	60	75	80	2845	28	#NULL!	#NULL!
451	7	0	14	262	3040	1	1	3	0	34	0	24	2930	#NULL!	0.77	137	5.06	103	92	7.33	21.6	#NULL!	#NULL!	#NULL!	#NULL!	13	70	3150	10	#NULL!	#NULL!	140	#NULL!	#NULL!	92	#NULL!	#NULL!	#NULL!	#NULL!	#NULL!	#NULL!	20	60	75	80	3260	34	#NULL!	#NULL!
453	7	0	14	267	2960	0	1	3	0	34	0	24	2865	#NULL!	#NULL!	137	#NULL!	#NULL!	90	#NULL!	#NULL!	#NULL!	#NULL!	#NULL!	#NULL!	14	60	2800	18	#NULL!	#NULL!	135	#NULL!	#NULL!	81	#NULL!	#NULL!	#NULL!	#NULL!	#NULL!	#NULL!	28	58	67.4419	86	2650	40	#NULL!	0.6
454	7	0	14	268	2695	1	1	3	0	34	0	26	2630	#NULL!	#NULL!	137	#NULL!	#NULL!	84	7.34	21	#NULL!	#NULL!	#NULL!	#NULL!	10	60	2620	18	6	0.78	143	3.8	107	65	7.42	23.4	#NULL!	#NULL!	#NULL!	#NULL!	29	76	72.381	105	#NULL!	#NULL!	#NULL!	#NULL!
455	7	0	14	273	3355	1	1	3	0	34	0	35	3340	#NULL!	0.86	140	4.32	102	64	#NULL!	#NULL!	#NULL!	#NULL!	#NULL!	#NULL!	12	56	3325	17	#NULL!	#NULL!	142	#NULL!	#NULL!	84	#NULL!	#NULL!	#NULL!	#NULL!	#NULL!	#NULL!	40	48	54.5455	88	#NULL!	#NULL!	#NULL!	#NULL!
456	7	0	14	269	3205	1	1	3	0	34	0	26	3110	8	0.54	143	4.5	110	78	#NULL!	#NULL!	#NULL!	#NULL!	#NULL!	#NULL!	25	48	3050	18	8	0.53	140	4.4	106	81	#NULL!	#NULL!	#NULL!	#NULL!	#NULL!	#NULL!	37	48	56.4706	85	#NULL!	#NULL!	#NULL!	#NULL!
457	7	0	14	263	3280	1	1	2	0	34	0	24	3240	7	0.59	139	5.95	106	110	#NULL!	#NULL!	#NULL!	#NULL!	#NULL!	#NULL!	28	68	3230	5	#NULL!	#NULL!	138	#NULL!	#NULL!	91	7.36	21.1	#NULL!	#NULL!	#NULL!	#NULL!	28	68	70.8333	96	#NULL!	#NULL!	#NULL!	#NULL!
460	7	0	14	273	3840	0	0	3	0	34	0	26	3785	#NULL!	0.83	145	4.4	110	78	#NULL!	#NULL!	#NULL!	#NULL!	#NULL!	#NULL!	22	63	3680	5	#NULL!	#NULL!	139	#NULL!	#NULL!	96	#NULL!	#NULL!	#NULL!	#NULL!	#NULL!	#NULL!	40	60	60	100	#NULL!	#NULL!	#NULL!	#NULL!
461	7	0	14	267	3120	0	1	3	0	34	0	24	3165	#NULL!	#NULL!	139	#NULL!	#NULL!	72	7.3	20.4	#NULL!	#NULL!	#NULL!	#NULL!	10	50	3170	2	#NULL!	#NULL!	135	#NULL!	#NULL!	87	#NULL!	#NULL!	#NULL!	#NULL!	#NULL!	#NULL!	30	50	62.5	80	#NULL!	#NULL!	#NULL!	#NULL!
466	7	0	14	269	3540	1	1	0	0	34	0	25	3480	4	0.46	140	#NULL!	100	80	7.3	21.6	#NULL!	#NULL!	#NULL!	#NULL!	10	60	3420	17	#NULL!	#NULL!	140	#NULL!	#NULL!	91	7.47	25.2	#NULL!	#NULL!	#NULL!	#NULL!	12	58	82.8571	70	3380	42	4	0.45
467	7	0	14	271	2855	1	0	3	0	34	0	28	2850	7	0.83	141	4.21	103	80	7.33	18.2	#NULL!	#NULL!	#NULL!	#NULL!	20	40	2825	20	#NULL!	#NULL!	136	#NULL!	#NULL!	81	#NULL!	#NULL!	#NULL!	#NULL!	#NULL!	#NULL!	30	50	62.5	80	#NULL!	#NULL!	#NULL!	#NULL!
468	7	0	14	281	3260	0	0	3	0	34	0	24	3200	#NULL!	#NULL!	138	#NULL!	#NULL!	86	7.36	21.3	#NULL!	#NULL!	#NULL!	#NULL!	24	40	3285	13	#NULL!	0.57	141	4.16	98	62	#NULL!	#NULL!	#NULL!	#NULL!	#NULL!	#NULL!	25	40	61.5385	65	#NULL!	#NULL!	#NULL!	#NULL!
1001	7	0	14	267	3640	0	1	1	0	34	0	94	3760	13	0.33	143	4.7	109	82	#NULL!	#NULL!	#NULL!	#NULL!	#NULL!	#NULL!	40	60	3790	12	#NULL!	#NULL!	138	#NULL!	#NULL!	#NULL!	#NULL!	#NULL!	#NULL!	#NULL!	#NULL!	#NULL!	#NULL!	#NULL!	#NULL!	#NULL!	#NULL!	#NULL!	#NULL!	#NULL!
1002	7	0	14	289	3750	1	1	3	0	34	0	99	3630	7	0.39	138	4.3	105	82	#NULL!	#NULL!	#NULL!	#NULL!	#NULL!	#NULL!	60	80	3720	12	#NULL!	#NULL!	140	#NULL!	#NULL!	#NULL!	#NULL!	#NULL!	#NULL!	#NULL!	#NULL!	#NULL!	#NULL!	#NULL!	#NULL!	#NULL!	#NULL!	#NULL!	#NULL!	#NULL!
1003	7	0	14	270	2870	0	0	1	0	34	0	48	2730	26	0.55	144	4	109	72	#NULL!	#NULL!	#NULL!	#NULL!	#NULL!	#NULL!	81	75	2800	12	#NULL!	#NULL!	139	#NULL!	#NULL!	#NULL!	#NULL!	#NULL!	#NULL!	#NULL!	#NULL!	#NULL!	#NULL!	#NULL!	#NULL!	#NULL!	#NULL!	#NULL!	#NULL!	#NULL!
1004	7	0	14	282	3350	0	0	3	0	34	0	55	3160	10	0.47	139	4	111	86	#NULL!	#NULL!	1010	#NULL!	#NULL!	#NULL!	70	50	3190	18	#NULL!	#NULL!	140	#NULL!	#NULL!	#NULL!	#NULL!	#NULL!	#NULL!	#NULL!	#NULL!	#NULL!	#NULL!	#NULL!	#NULL!	#NULL!	#NULL!	#NULL!	#NULL!	#NULL!
1005	7	0	14	263	2765	1	1	1	0	30	0	52	2470	6	0.8	140	5.3	106	72	#NULL!	#NULL!	#NULL!	#NULL!	#NULL!	#NULL!	60	80	2600	20	#NULL!	#NULL!	133	#NULL!	#NULL!	#NULL!	#NULL!	#NULL!	#NULL!	#NULL!	#NULL!	#NULL!	#NULL!	#NULL!	#NULL!	#NULL!	#NULL!	#NULL!	#NULL!	#NULL!
1006	7	0	14	268	2480	0	0	3	0	34	0	50	2255	7	0.52	140	5.2	106	50	#NULL!	#NULL!	#NULL!	#NULL!	#NULL!	#NULL!	40	60	2315	22	#NULL!	#NULL!	139	#NULL!	#NULL!	#NULL!	#NULL!	#NULL!	#NULL!	#NULL!	#NULL!	#NULL!	#NULL!	#NULL!	#NULL!	#NULL!	#NULL!	#NULL!	#NULL!	#NULL!
1007	7	0	14	259	2645	0	0	1	0	34	0	24	2530	19	0.77	141	6.11	106	45	#NULL!	#NULL!	#NULL!	#NULL!	#NULL!	#NULL!	6	80	2520	23	#NULL!	#NULL!	137	#NULL!	#NULL!	#NULL!	#NULL!	#NULL!	#NULL!	#NULL!	#NULL!	#NULL!	#NULL!	#NULL!	#NULL!	#NULL!	#NULL!	#NULL!	#NULL!	#NULL!
1009	7	0	14	271	3190	0	1	3	0	30	0	7	3000	1	0.58	140	5.5	108	35	#NULL!	#NULL!	#NULL!	#NULL!	#NULL!	#NULL!	0	60	3050	24	#NULL!	#NULL!	140	#NULL!	#NULL!	#NULL!	#NULL!	#NULL!	#NULL!	#NULL!	#NULL!	#NULL!	#NULL!	#NULL!	#NULL!	#NULL!	#NULL!	#NULL!	#NULL!	#NULL!
1010	7	0	14	278	4335	1	1	1	0	20	0	99	4090	3	0.37	139	4.3	104	68	#NULL!	#NULL!	#NULL!	#NULL!	#NULL!	#NULL!	50	60	4075	24	#NULL!	#NULL!	135	#NULL!	#NULL!	#NULL!	#NULL!	#NULL!	#NULL!	#NULL!	#NULL!	#NULL!	#NULL!	#NULL!	#NULL!	#NULL!	#NULL!	#NULL!	#NULL!	#NULL!
1011	7	0	14	281	3225	1	0	1	0	30	0	24	3215	9	0.56	139	4.4	105	64	#NULL!	#NULL!	#NULL!	#NULL!	#NULL!	#NULL!	20	60	3200	24	#NULL!	#NULL!	138	#NULL!	#NULL!	#NULL!	#NULL!	#NULL!	#NULL!	#NULL!	#NULL!	#NULL!	30	60	66.6667	90	#NULL!	#NULL!	#NULL!	#NULL!
1014	7	0	14	280	2930	0	0	3	0	30	0	26	2750	9	0.86	143	4.5	109	72	#NULL!	#NULL!	#NULL!	#NULL!	#NULL!	#NULL!	15	80	2790	24	#NULL!	#NULL!	143	#NULL!	#NULL!	#NULL!	#NULL!	#NULL!	#NULL!	#NULL!	#NULL!	#NULL!	#NULL!	#NULL!	#NULL!	#NULL!	#NULL!	#NULL!	#NULL!	#NULL!
1016	7	0	14	276	3800	1	1	1	0	30	0	24	3770	7	0.68	136	3.9	99	88	#NULL!	#NULL!	#NULL!	#NULL!	#NULL!	#NULL!	20	60	3690	24	#NULL!	#NULL!	144	#NULL!	#NULL!	#NULL!	#NULL!	#NULL!	#NULL!	#NULL!	#NULL!	#NULL!	20	60	75	80	#NULL!	#NULL!	#NULL!	#NULL!
1018	7	0	14	274	3265	1	1	1	0	30	0	54	3250	0.35	0.43	136	4.6	101	80	#NULL!	#NULL!	#NULL!	#NULL!	#NULL!	#NULL!	50	60	#NULL!	#NULL!	#NULL!	#NULL!	#NULL!	#NULL!	#NULL!	#NULL!	#NULL!	#NULL!	#NULL!	#NULL!	#NULL!	#NULL!	#NULL!	#NULL!	#NULL!	#NULL!	#NULL!	#NULL!	#NULL!	#NULL!
1026	7	0	14	271	3780	1	0	1	0	30	0	24	3480	19	0.98	139	4.2	113	58	#NULL!	#NULL!	#NULL!	#NULL!	#NULL!	#NULL!	30	70	3575	24	#NULL!	#NULL!	143	#NULL!	#NULL!	#NULL!	#NULL!	#NULL!	#NULL!	#NULL!	#NULL!	#NULL!	20	80	80	100	#NULL!	#NULL!	#NULL!	#NULL!
1031	7	0	14	276	2530	1	0	1	0	30	0	26	2345	10	0.9	141	4.5	104	62	#NULL!	#NULL!	#NULL!	#NULL!	#NULL!	#NULL!	60	40	2330	24	#NULL!	#NULL!	137	#NULL!	#NULL!	#NULL!	#NULL!	#NULL!	#NULL!	#NULL!	#NULL!	#NULL!	20	100	83.3333	120	#NULL!	#NULL!	#NULL!	#NULL!
13	6	0	32	263	3440	0	1	3	2	34	0	26	3270	#NULL!	#NULL!	142	#NULL!	#NULL!	45	#NULL!	#NULL!	#NULL!	#NULL!	#NULL!	#NULL!	10	80	3220	24	#NULL!	#NULL!	145	#NULL!	#NULL!	67	#NULL!	#NULL!	#NULL!	#NULL!	#NULL!	#NULL!	40	80	66.6667	120	3230	48	#NULL!	#NULL!
36	6	0	24	260	2620	1	1	1	0	30	0	360	2970	3.2	0.3	139	5.2	106	135	#NULL!	#NULL!	#NULL!	#NULL!	#NULL!	#NULL!	50	100	2985	24	6	0.3	142	5	107	78	#NULL!	#NULL!	#NULL!	#NULL!	#NULL!	#NULL!	50	100	66.6667	150	#NULL!	#NULL!	#NULL!	#NULL!
38	6	0	24	259	3200	1	1	3	0	30	0	24	3000	8	0.5	141	4.8	110	85	#NULL!	#NULL!	#NULL!	#NULL!	#NULL!	#NULL!	30	80	3050	2	#NULL!	#NULL!	141	#NULL!	#NULL!	88	#NULL!	#NULL!	#NULL!	#NULL!	#NULL!	#NULL!	30	80	72.7273	110	#NULL!	#NULL!	#NULL!	#NULL!
43	6	0	6	273	3450	1	0	3	2	34	0	51	3300	14	0.9	135	5.22	100	91	7.44	23	1016	5	25	103	40	40	3380	18	16.33	0.73	132	5.14	101	99	7.42	26	1005	5.5	18	31.49	40	40	50	80	#NULL!	#NULL!	#NULL!	#NULL!
58	6	0	1	266	3400	1	0	1	2	34	0	28	3470	7	0.74	144	4.4	114	80	#NULL!	#NULL!	#NULL!	#NULL!	#NULL!	#NULL!	20	70	3470	24	5	0.59	137	4.5	107	71	#NULL!	#NULL!	#NULL!	#NULL!	#NULL!	#NULL!	20	70	77.7778	90	#NULL!	#NULL!	#NULL!	#NULL!
78	6	0	5	266	3000	1	1	1	2	34	0	120	2850	8	0.67	144	4.6	110	83	#NULL!	#NULL!	1003	5	#NULL!	#NULL!	42	108	2900	4	#NULL!	#NULL!	145	4.6	#NULL!	79	#NULL!	#NULL!	#NULL!	#NULL!	#NULL!	#NULL!	42	108	72	150	#NULL!	#NULL!	#NULL!	#NULL!
82	6	0	3	287	4260	1	0	1	2	34	0	264	4507	12	0.32	135	5	100	111	7.42	25.3	1006	5.5	25	7.1	70	80	4532	8	10	0.4	136	4.8	101	106	7.34	22	1005	7	#NULL!	#NULL!	70	80	53.3333	150	#NULL!	#NULL!	#NULL!	#NULL!
102	6	0	34	266	2800	0	0	1	0	30	0	50	2645	10	0.85	141	4.9	#NULL!	84	#NULL!	#NULL!	#NULL!	#NULL!	#NULL!	#NULL!	45	55	2700	#NULL!	#NULL!	#NULL!	#NULL!	#NULL!	#NULL!	#NULL!	#NULL!	#NULL!	#NULL!	#NULL!	#NULL!	#NULL!	45	55	55	100	#NULL!	#NULL!	#NULL!	#NULL!
105	6	0	34	265	5340	0	1	1	0	30	0	24	5120	13	0.9	139	5.8	#NULL!	38	#NULL!	#NULL!	#NULL!	#NULL!	#NULL!	#NULL!	20	80	5050	24	8	0.75	139	5.1	#NULL!	78	#NULL!	#NULL!	#NULL!	#NULL!	#NULL!	#NULL!	30	80	72.7273	110	#NULL!	#NULL!	#NULL!	#NULL!
108	6	0	34	260	3630	0	1	1	0	30	0	36	3370	26	1.18	143	6	#NULL!	73	#NULL!	#NULL!	#NULL!	#NULL!	#NULL!	#NULL!	20	80	3445	#NULL!	#NULL!	#NULL!	#NULL!	#NULL!	#NULL!	#NULL!	#NULL!	#NULL!	#NULL!	#NULL!	#NULL!	#NULL!	15	85	85	100	3430	48	17	0.04
111	6	0	9	271	2500	1	1	1	0	154	1	24	2555	4.2	0.44	138	5	103	58	#NULL!	#NULL!	#NULL!	#NULL!	#NULL!	#NULL!	5	135	2595	#NULL!	#NULL!	#NULL!	#NULL!	#NULL!	#NULL!	#NULL!	#NULL!	#NULL!	#NULL!	#NULL!	#NULL!	#NULL!	5	135	96.4286	140	2640	30	#NULL!	#NULL!
119	6	0	26	280	3830	1	0	2	0	50	0	34	3700	38	0.85	140	5.2	104	76	7.4	23	#NULL!	#NULL!	#NULL!	#NULL!	28	62	3710	23	#NULL!	#NULL!	138	5	#NULL!	73	7.38	21.3	#NULL!	#NULL!	#NULL!	#NULL!	35	55	61.1111	90	3750	#NULL!	#NULL!	#NULL!
127	6	0	26	263	3400	1	1	3	0	35	0	30	3280	#NULL!	#NULL!	141	5.2	#NULL!	73	7.39	21.1	#NULL!	#NULL!	#NULL!	#NULL!	35	55	3250	18	19	0.55	137	4.2	#NULL!	75	#NULL!	#NULL!	#NULL!	#NULL!	#NULL!	#NULL!	35	55	61.1111	90	#NULL!	#NULL!	#NULL!	#NULL!
165	6	0	1	275	3400	1	0	1	2	34	0	140	3260	9	0.5	137	5.2	105	101	#NULL!	#NULL!	#NULL!	#NULL!	#NULL!	#NULL!	50	100	3340	24	#NULL!	#NULL!	137	#NULL!	#NULL!	97	#NULL!	#NULL!	#NULL!	#NULL!	#NULL!	#NULL!	50	100	66.6667	150	3420	48	#NULL!	#NULL!
166	6	0	1	267	3750	1	1	3	2	34	0	50	3390	8	0.6	145	4.6	114	98	7.29	20	#NULL!	#NULL!	#NULL!	#NULL!	30	90	3480	24	#NULL!	#NULL!	140	#NULL!	#NULL!	91	#NULL!	#NULL!	#NULL!	#NULL!	#NULL!	#NULL!	30	90	75	120	3580	48	#NULL!	#NULL!
178	6	0	1	281	3880	1	1	1	2	34	0	50	3500	12	0.73	145	5.4	114	84	#NULL!	#NULL!	#NULL!	#NULL!	#NULL!	#NULL!	30	70	3680	24	#NULL!	#NULL!	145	#NULL!	#NULL!	78	#NULL!	#NULL!	#NULL!	#NULL!	#NULL!	#NULL!	30	70	70	100	3780	48	#NULL!	#NULL!
179	6	0	1	269	3345	1	1	3	2	34	0	45	3340	#NULL!	#NULL!	145	#NULL!	#NULL!	93	7.27	13	#NULL!	#NULL!	#NULL!	#NULL!	40	80	3350	20	#NULL!	#NULL!	143	#NULL!	#NULL!	100	#NULL!	#NULL!	#NULL!	#NULL!	#NULL!	#NULL!	40	80	66.6667	120	#NULL!	#NULL!	#NULL!	#NULL!
185	6	0	6	259	2740	1	1	2	0	50	0	25	2580	7.47	1.03	141	4.86	112	76	7.35	19.4	1004	5.6	20	14.57	40	40	2640	24	3.73	0.81	143	5.98	112	72	7.39	19.8	1005	5	31	15.37	40	40	50	80	#NULL!	#NULL!	#NULL!	#NULL!
187	6	0	6	273	3170	1	0	3	0	40	0	72	2965	8.5	1.35	138	5.41	102	53	7.35	19.7	1003	6	20	39	60	60	3000	17	7	1.06	133	4.65	101	93	7.35	19.3	1004	5	18	11.8	60	60	50	120	#NULL!	#NULL!	#NULL!	#NULL!
196	6	0	11	273	3235	0	0	1	2	34	0	70	3176	#NULL!	#NULL!	135	#NULL!	#NULL!	86	#NULL!	#NULL!	#NULL!	#NULL!	#NULL!	#NULL!	20	90	3209	24	#NULL!	#NULL!	133	4.7	105	103	7.39	23	#NULL!	#NULL!	#NULL!	#NULL!	20	90	81.8182	110	3056	40	#NULL!	#NULL!
205	6	0	32	271	3200	1	1	1	2	34	0	48	3120	24	0.56	138	4.7	#NULL!	63	#NULL!	#NULL!	#NULL!	#NULL!	#NULL!	#NULL!	30	60	3080	24	#NULL!	#NULL!	140	#NULL!	70	#NULL!	#NULL!	#NULL!	#NULL!	#NULL!	#NULL!	#NULL!	50	60	54.5455	110	#NULL!	#NULL!	#NULL!	#NULL!
222	6	0	1	278	3360	0	1	1	2	34	0	45	3470	12	0.82	138	5.8	107	65	#NULL!	#NULL!	#NULL!	#NULL!	#NULL!	#NULL!	30	70	3550	23	10	0.6	136	4.3	109	99	#NULL!	#NULL!	#NULL!	#NULL!	#NULL!	#NULL!	30	70	70	100	3570	#NULL!	#NULL!	#NULL!
223	6	0	1	287	3650	1	0	1	2	34	0	26	3470	16	0.8	142	#NULL!	#NULL!	76	#NULL!	#NULL!	#NULL!	#NULL!	#NULL!	#NULL!	20	70	3490	#NULL!	#NULL!	#NULL!	#NULL!	#NULL!	#NULL!	#NULL!	#NULL!	#NULL!	#NULL!	#NULL!	#NULL!	#NULL!	20	70	77.7778	90	3530	42	5	0.55
225	6	0	11	266	2480	0	0	1	9	154	1	384	2585	7	0.31	139	4.7	105	119	7	7.37	1015	7	7.37	24.8	30	120	2600	11	#NULL!	#NULL!	138	#NULL!	#NULL!	102	#NULL!	#NULL!	#NULL!	#NULL!	#NULL!	#NULL!	30	120	80	150	#NULL!	#NULL!	#NULL!	#NULL!
227	6	0	11	280	3110	0	1	1	2	34	0	48	2870	10	0.8	142	5.5	107	56	#NULL!	#NULL!	#NULL!	#NULL!	#NULL!	#NULL!	40	50	3080	24	#NULL!	#NULL!	138	#NULL!	#NULL!	87	#NULL!	#NULL!	#NULL!	#NULL!	#NULL!	#NULL!	40	50	55.5556	90	#NULL!	#NULL!	#NULL!	#NULL!
231	6	0	1	274	3800	1	0	1	2	34	0	52	3580	17	0.82	141	4.4	113	61	#NULL!	#NULL!	#NULL!	#NULL!	#NULL!	#NULL!	50	70	3790	#NULL!	#NULL!	#NULL!	#NULL!	#NULL!	#NULL!	#NULL!	#NULL!	#NULL!	#NULL!	#NULL!	#NULL!	#NULL!	50	70	58.3333	120	#NULL!	#NULL!	#NULL!	#NULL!
238	6	0	1	274	2885	1	1	1	2	34	0	26	2885	10	0.8	143	5.7	112	76	#NULL!	#NULL!	#NULL!	#NULL!	#NULL!	#NULL!	20	70	3100	24	#NULL!	#NULL!	#NULL!	#NULL!	#NULL!	94	#NULL!	#NULL!	#NULL!	#NULL!	#NULL!	#NULL!	20	70	77.7778	90	3050	48	#NULL!	#NULL!
250	6	0	9	288	4040	1	0	2	9	154	1	30	3955	11.6	0.88	136	4	99	75	#NULL!	#NULL!	#NULL!	#NULL!	#NULL!	#NULL!	10	50	3890	6	#NULL!	#NULL!	137	#NULL!	#NULL!	91	#NULL!	#NULL!	#NULL!	#NULL!	#NULL!	#NULL!	10	50	83.3333	60	3905	48	12.6	0.42
252	6	0	9	286	2890	1	0	1	2	34	0	360	3320	6.4	0.23	135	4.5	102	79	7.4	23.3	#NULL!	#NULL!	#NULL!	#NULL!	60	100	3300	24	#NULL!	#NULL!	135	#NULL!	#NULL!	78	#NULL!	#NULL!	#NULL!	#NULL!	#NULL!	#NULL!	60	100	62.5	160	3350	48	5.89	0.25
258	6	0	1	259	2665	0	0	1	2	34	0	120	2600	12	0.81	142	4.5	110	80	#NULL!	#NULL!	#NULL!	#NULL!	#NULL!	#NULL!	50	100	2625	#NULL!	#NULL!	#NULL!	#NULL!	#NULL!	#NULL!	#NULL!	#NULL!	#NULL!	#NULL!	#NULL!	#NULL!	#NULL!	50	100	66.6667	150	2640	#NULL!	#NULL!	#NULL!
265	6	0	9	266	3905	1	0	1	9	154	1	28	3650	6.12	0.51	141	5.7	105	79	#NULL!	#NULL!	#NULL!	#NULL!	#NULL!	#NULL!	10	70	3710	12	#NULL!	#NULL!	136	#NULL!	#NULL!	88	#NULL!	#NULL!	#NULL!	#NULL!	#NULL!	#NULL!	5	75	93.75	80	#NULL!	#NULL!	#NULL!	#NULL!
266	6	0	10	259	3300	1	1	3	2	34	0	24	3300	#NULL!	#NULL!	137	#NULL!	#NULL!	86	#NULL!	#NULL!	#NULL!	#NULL!	#NULL!	#NULL!	20	35	3290	24	#NULL!	#NULL!	#NULL!	#NULL!	#NULL!	85	#NULL!	#NULL!	#NULL!	#NULL!	#NULL!	#NULL!	20	35	63.6364	55	#NULL!	#NULL!	#NULL!	#NULL!
270	6	0	18	276	3010	1	1	3	0	34	0	30	2860	17.4	0.74	137	4.9	99	71	7.43	27.2	#NULL!	#NULL!	#NULL!	#NULL!	40	60	2910	10	#NULL!	#NULL!	147	5	#NULL!	80	7.41	22.8	#NULL!	#NULL!	#NULL!	#NULL!	30	60	66.6667	90	#NULL!	#NULL!	#NULL!	#NULL!
278	6	0	32	268	3340	1	0	1	9	154	1	30	3260	#NULL!	#NULL!	142	#NULL!	#NULL!	73	#NULL!	#NULL!	#NULL!	#NULL!	#NULL!	#NULL!	40	50	3260	24	#NULL!	#NULL!	140	#NULL!	#NULL!	68	#NULL!	#NULL!	#NULL!	#NULL!	#NULL!	#NULL!	40	50	55.5556	90	#NULL!	#NULL!	#NULL!	#NULL!
280	6	0	32	285	3380	1	1	1	9	154	1	26	3240	#NULL!	#NULL!	138	#NULL!	#NULL!	65	#NULL!	#NULL!	#NULL!	#NULL!	#NULL!	#NULL!	40	50	3240	24	#NULL!	#NULL!	138	#NULL!	#NULL!	65	#NULL!	#NULL!	#NULL!	#NULL!	#NULL!	#NULL!	40	50	55.5556	90	#NULL!	#NULL!	#NULL!	#NULL!
315	6	0	23	285	3200	0	0	1	2	34	0	25	3140	25	1.01	139	6.29	107	55	7.53	18	#NULL!	#NULL!	#NULL!	#NULL!	23	80	3140	18	17	0.83	138	4.77	106	84	#NULL!	#NULL!	#NULL!	#NULL!	#NULL!	#NULL!	22	85	79.4393	107	3130	40	#NULL!	#NULL!
337	6	0	32	283	3280	1	0	1	9	154	1	24	3130	#NULL!	#NULL!	140	#NULL!	#NULL!	65	#NULL!	#NULL!	#NULL!	#NULL!	#NULL!	#NULL!	30	50	3130	24	#NULL!	#NULL!	137	#NULL!	#NULL!	65	#NULL!	#NULL!	#NULL!	#NULL!	#NULL!	#NULL!	30	50	62.5	80	#NULL!	#NULL!	#NULL!	#NULL!
343	6	0	32	273	4060	1	1	1	2	34	0	624	4650	13	0.16	136	5.2	#NULL!	72	#NULL!	#NULL!	#NULL!	#NULL!	#NULL!	#NULL!	0	150	4680	24	15	0.21	135	5.7	104	75	#NULL!	#NULL!	#NULL!	#NULL!	#NULL!	#NULL!	40	100	71.4286	140	4750	36	6	0.18
376	6	0	13	281	3160	1	1	1	4	77	0	30	3125	#NULL!	#NULL!	136	5.1	#NULL!	51	7.4	23.6	#NULL!	#NULL!	#NULL!	#NULL!	0	80	3080	24	4.21	0.74	139	4.7	106	73	7.46	27	1030	7	#NULL!	#NULL!	30	70	70	100	#NULL!	#NULL!	#NULL!	#NULL!
426	6	0	15	280	3275	1	0	1	4	77	0	24	3215	5.1	0.3	140	4.32	104	92	7.5	23.1	1005	5.5	26	14	20	60	3215	24	5.1	0.3	140	5.43	103	83	7.5	23.1	1007	5.5	#NULL!	#NULL!	20	60	75	80	#NULL!	#NULL!	#NULL!	#NULL!
439	6	0	12	268	3400	1	1	3	2	34	0	480	4290	9.1	0.38	138	4.9	107.4	95	7.43	23.1	1005	6	#NULL!	#NULL!	80	100	4270	15	6.7	0.29	138	5.66	106.7	95	7.41	20.4	#NULL!	#NULL!	#NULL!	#NULL!	80	100	55.5556	180	#NULL!	#NULL!	#NULL!	#NULL!
440	6	0	12	273	3220	0	1	3	2	34	0	480	3340	5.6	0.27	137	5.7	107	80	#NULL!	#NULL!	1003	6	#NULL!	#NULL!	70	100	3355	10	7.8	0.23	137	5.3	104.4	99	7.42	25.7	#NULL!	#NULL!	#NULL!	#NULL!	70	100	58.8235	170	#NULL!	#NULL!	#NULL!	#NULL!
463	6	0	14	272	2380	1	0	3	0	34	0	26	2300	9	0.89	139	5.01	100	86	7.31	19.1	#NULL!	#NULL!	#NULL!	#NULL!	34	79	2370	18	7	0.61	138	4.59	101	78	#NULL!	#NULL!	#NULL!	#NULL!	#NULL!	#NULL!	40	70	63.6364	110	#NULL!	#NULL!	#NULL!	#NULL!
12	5	0	32	268	3275	1	1	1	2	34	0	360	3770	#NULL!	#NULL!	138	#NULL!	#NULL!	80	#NULL!	#NULL!	#NULL!	#NULL!	#NULL!	#NULL!	50	90	3820	24	#NULL!	#NULL!	143	#NULL!	#NULL!	58	#NULL!	#NULL!	#NULL!	#NULL!	#NULL!	#NULL!	70	70	50	140	3860	48	#NULL!	#NULL!
170	5	0	32	263	2980	1	1	1	0	30	0	624	3200	6	0.3	142	4.9	#NULL!	83	#NULL!	#NULL!	#NULL!	#NULL!	#NULL!	#NULL!	20	140	3225	24	#NULL!	#NULL!	139	#NULL!	#NULL!	84	#NULL!	#NULL!	#NULL!	#NULL!	#NULL!	#NULL!	20	140	87.5	160	#NULL!	#NULL!	#NULL!	#NULL!
181	5	0	1	277	3500	1	0	3	2	34	0	240	3620	10	0.45	137	5.3	104	77	#NULL!	#NULL!	#NULL!	#NULL!	#NULL!	#NULL!	50	100	3625	21	#NULL!	#NULL!	137	#NULL!	#NULL!	80	#NULL!	#NULL!	#NULL!	#NULL!	#NULL!	#NULL!	50	100	66.6667	150	3780	48	#NULL!	#NULL!
240	5	0	11	263	2700	1	0	1	9	154	1	462	3136	8.9	0.25	135.9	4.6	103	82	7.43	25	#NULL!	#NULL!	#NULL!	#NULL!	40	115	3200	10	#NULL!	#NULL!	141	#NULL!	#NULL!	98	7.37	24.1	#NULL!	#NULL!	#NULL!	#NULL!	40	100	71.4286	140	#NULL!	#NULL!	#NULL!	#NULL!
277	5	0	32	283	2870	0	0	1	9	154	1	336	3380	#NULL!	#NULL!	142	#NULL!	#NULL!	75	#NULL!	#NULL!	#NULL!	#NULL!	#NULL!	#NULL!	50	100	3340	24	#NULL!	#NULL!	138	#NULL!	#NULL!	86	#NULL!	#NULL!	#NULL!	#NULL!	#NULL!	#NULL!	50	100	66.6667	150	3430	48	#NULL!	#NULL!
306	5	0	34	277	4320	1	0	1	0	30	0	408	4395	4	0.45	138	6.3	#NULL!	80	7.36	18.5	1003	6	#NULL!	#NULL!	40	140	4425	24	2	0.36	137	5.9	#NULL!	102	#NULL!	#NULL!	#NULL!	#NULL!	#NULL!	#NULL!	40	140	77.7778	180	#NULL!	#NULL!	#NULL!	#NULL!
328	5	0	32	278	3470	0	0	1	9	154	1	240	3570	#NULL!	#NULL!	144	#NULL!	#NULL!	74	#NULL!	#NULL!	#NULL!	#NULL!	#NULL!	#NULL!	60	80	3610	24	#NULL!	#NULL!	142	#NULL!	#NULL!	75	#NULL!	#NULL!	#NULL!	#NULL!	#NULL!	#NULL!	60	80	57.1429	140	#NULL!	#NULL!	#NULL!	#NULL!
365	5	0	34	267	3500	0	0	0	2	34	0	30	3200	25	1.3	140	#NULL!	#NULL!	65	#NULL!	#NULL!	#NULL!	#NULL!	#NULL!	#NULL!	20	120	3300	15	#NULL!	#NULL!	138	#NULL!	#NULL!	80	#NULL!	#NULL!	#NULL!	#NULL!	#NULL!	#NULL!	20	120	85.7143	140	#NULL!	#NULL!	#NULL!	#NULL!
372	5	0	26	278	3185	0	1	2	9	154	1	89	2935	42	0.86	143	5.2	108	96	7.31	19.4	#NULL!	#NULL!	#NULL!	#NULL!	60	80	2970	20	#NULL!	#NULL!	142	5	#NULL!	90	#NULL!	#NULL!	#NULL!	#NULL!	#NULL!	#NULL!	60	80	57.1429	140	#NULL!	#NULL!	#NULL!	#NULL!
304	4	0	34	283	2890	0	0	0	0	30	0	48	2855	9	0.66	135	3.9	#NULL!	73	7.35	18.6	#NULL!	#NULL!	#NULL!	#NULL!	5	90	2825	24	8	0.3	137	4	#NULL!	87	7.38	22.1	#NULL!	#NULL!	#NULL!	#NULL!	5	90	94.7368	95	2825	48	3	0.24
72	4	0	14	287	4225	0	0	2	2	34	0	25	4205	10	0.82	140	4.3	106	78	7.31	21.4	#NULL!	#NULL!	#NULL!	#NULL!	19	60	4180	12	5	0.49	141	4.76	106	76	7.42	22.4	#NULL!	#NULL!	18	23.8	22	60	73.1707	82	#NULL!	#NULL!	#NULL!	#NULL!
53	4	0	14	266	3470	0	1	3	9	154	1	26	3490	4	0.54	135	4.9	105	90	7.28	19.5	#NULL!	#NULL!	#NULL!	#NULL!	20	60	3450	14	4	0.52	137	#NULL!	104	62	#NULL!	#NULL!	1005	6	#NULL!	#NULL!	0	60	100	60	#NULL!	#NULL!	#NULL!	#NULL!
30	4	0	14	274	2400	0	0	1	2	34	0	34	2286	7	0.3	143	4.53	#NULL!	74	7.34	24.6	#NULL!	#NULL!	#NULL!	#NULL!	50	50	2300	24	6	0.53	136	5.5	#NULL!	80	#NULL!	#NULL!	1015	6	#NULL!	#NULL!	50	50	50	100	2370	31	#NULL!	#NULL!
319	4	0	34	275	3900	1	0	1	0	30	0	288	3730	9	0.31	137	5.6	#NULL!	86	#NULL!	#NULL!	#NULL!	#NULL!	#NULL!	#NULL!	50	100	3780	12	#NULL!	#NULL!	141	#NULL!	#NULL!	91	7.44	23.1	#NULL!	#NULL!	#NULL!	#NULL!	50	100	66.6667	150	#NULL!	#NULL!	#NULL!	#NULL!
326	4	0	32	287	4000	1	0	1	2	34	0	624	5200	17	0.22	139	6	#NULL!	86	#NULL!	#NULL!	#NULL!	#NULL!	#NULL!	#NULL!	40	100	5300	24	#NULL!	#NULL!	135	#NULL!	#NULL!	88	#NULL!	#NULL!	#NULL!	#NULL!	#NULL!	#NULL!	40	100	71.4286	140	#NULL!	#NULL!	#NULL!	#NULL!
327	4	0	32	268	3240	0	1	1	4	77	0	648	3720	11	0.33	137	5.1	#NULL!	81	#NULL!	#NULL!	#NULL!	#NULL!	#NULL!	#NULL!	0	140	3700	24	#NULL!	#NULL!	139	#NULL!	#NULL!	65	#NULL!	#NULL!	#NULL!	#NULL!	#NULL!	#NULL!	0	140	100	140	3730	48	#NULL!	#NULL!
6	4	0	17	287	3100	1	0	1	4	77	0	480	3380	4	0.36	135	5.7	98	80	7.31	26.2	#NULL!	#NULL!	#NULL!	#NULL!	0	120	3421	24	3	0.35	137	5	99	85	7.31	#NULL!	#NULL!	#NULL!	#NULL!	#NULL!	70	70	50	140	#NULL!	#NULL!	#NULL!	#NULL!
8	4	0	32	269	3350	0	0	1	4	77	0	672	4730	#NULL!	#NULL!	143	#NULL!	#NULL!	84	#NULL!	#NULL!	#NULL!	#NULL!	#NULL!	#NULL!	60	80	4660	24	#NULL!	#NULL!	132	#NULL!	#NULL!	79	#NULL!	#NULL!	#NULL!	#NULL!	#NULL!	#NULL!	70	80	53.3333	150	4620	48	#NULL!	#NULL!
65	4	0	32	259	2830	1	1	1	2	34	0	624	3550	9	0.35	137	5.9	105	69	#NULL!	#NULL!	#NULL!	#NULL!	#NULL!	#NULL!	70	80	3600	24	14	0.27	139	4.9	107	85	#NULL!	#NULL!	#NULL!	#NULL!	#NULL!	#NULL!	70	80	53.3333	150	#NULL!	#NULL!	#NULL!	#NULL!
120	4	0	26	261	3210	1	1	2	0	50	0	37	3165	#NULL!	#NULL!	141	5.5	#NULL!	81	7.22	18.1	#NULL!	#NULL!	#NULL!	#NULL!	25	65	3180	8	#NULL!	#NULL!	143	5.3	#NULL!	104	7.37	22.3	#NULL!	#NULL!	#NULL!	#NULL!	25	65	72.2222	90	3200	25	#NULL!	#NULL!
161	4	0	13	268	3600	1	1	1	0	51	0	168	3650	6	0.45	135	4.9	104	88	7.4	26	#NULL!	#NULL!	#NULL!	#NULL!	0	160	3600	24	#NULL!	#NULL!	138	#NULL!	#NULL!	82	7.38	25	1003	7.5	#NULL!	#NULL!	40	120	75	160	3680	48	#NULL!	#NULL!
221	4	0	14	285	4750	1	0	3	0	34	0	27	4735	6	0.51	138	4.56	100	96	7.28	17.9	#NULL!	#NULL!	#NULL!	#NULL!	17	62	4700	13	5	0.49	143	4.8	107	67	7.38	19.7	#NULL!	#NULL!	#NULL!	#NULL!	3	53	94.6429	56	#NULL!	#NULL!	#NULL!	#NULL!
239	4	0	11	266	3750	1	0	1	4	77	0	408	3750	2.6	0.25	137	6.2	102	80	7.47	26.5	#NULL!	#NULL!	#NULL!	#NULL!	40	100	3830	#NULL!	#NULL!	#NULL!	#NULL!	#NULL!	#NULL!	#NULL!	#NULL!	#NULL!	#NULL!	#NULL!	#NULL!	#NULL!	40	100	71.4286	140	#NULL!	#NULL!	#NULL!	#NULL!
254	4	0	11	259	2590	0	0	1	4	77	0	576	3430	4.6	0.27	136.2	6.1	104.3	92.3	7.34	22.4	#NULL!	#NULL!	#NULL!	#NULL!	25	125	3420	#NULL!	#NULL!	#NULL!	#NULL!	#NULL!	#NULL!	#NULL!	#NULL!	#NULL!	#NULL!	#NULL!	#NULL!	#NULL!	25	125	83.3333	150	#NULL!	#NULL!	#NULL!	#NULL!
261	4	0	11	270	3070	0	0	1	9	154	1	408	3600	8.4	0.22	136	6.1	104	82	7.24	21.2	#NULL!	#NULL!	#NULL!	#NULL!	10	140	3645	6	#NULL!	#NULL!	141	#NULL!	#NULL!	79	7.29	23.8	#NULL!	#NULL!	#NULL!	#NULL!	10	140	93.3333	150	3680	#NULL!	#NULL!	#NULL!
275	4	0	20	263	2600	0	1	1	0	42	0	600	3200	3.74	0.5	136	5.73	105	80	#NULL!	#NULL!	#NULL!	#NULL!	#NULL!	#NULL!	15	100	3230	24	4.41	0.4	139	5.15	108	66	#NULL!	#NULL!	#NULL!	#NULL!	#NULL!	#NULL!	40	100	71.4286	140	#NULL!	#NULL!	#NULL!	#NULL!
284	4	0	22	269	3530	1	1	3	9	154	1	24	3380	17	0.75	142	5.4	109	69	#NULL!	#NULL!	#NULL!	#NULL!	#NULL!	#NULL!	5	60	3350	24	#NULL!	#NULL!	142	#NULL!	#NULL!	75	#NULL!	#NULL!	#NULL!	#NULL!	#NULL!	#NULL!	5	60	92.3077	65	#NULL!	#NULL!	#NULL!	#NULL!
314	4	0	23	278	3330	0	0	3	2	34	0	672	4100	7	0.27	139	5.4	105	83	7.41	29.5	#NULL!	#NULL!	#NULL!	#NULL!	40	100	4050	#NULL!	#NULL!	#NULL!	#NULL!	#NULL!	#NULL!	#NULL!	#NULL!	#NULL!	#NULL!	#NULL!	#NULL!	#NULL!	62	65	51.1811	127	#NULL!	#NULL!	#NULL!	#NULL!
317	4	0	23	274	3620	1	0	1	2	34	0	192	3560	#NULL!	#NULL!	137	4.33	105	74	7.42	23.8	#NULL!	#NULL!	#NULL!	#NULL!	20	120	3570	17	#NULL!	#NULL!	136	4	105	91	7.38	25.5	#NULL!	#NULL!	#NULL!	#NULL!	20	120	85.7143	140	3540	36	#NULL!	#NULL!
330	4	0	23	274	3350	0	0	1	9	154	1	432	3600	10	0.47	140	4.74	104	103	#NULL!	#NULL!	#NULL!	#NULL!	#NULL!	#NULL!	20	140	3650	#NULL!	#NULL!	#NULL!	#NULL!	#NULL!	#NULL!	#NULL!	#NULL!	#NULL!	#NULL!	#NULL!	#NULL!	#NULL!	20	140	87.5	160	3760	36	5	0.41
344	4	0	32	259	2000	1	0	1	2	34	0	480	3900	15	0.27	137	5.4	104	86	#NULL!	#NULL!	#NULL!	#NULL!	#NULL!	#NULL!	40	140	3940	24	9	0.17	140	5.1	101	74	#NULL!	#NULL!	#NULL!	#NULL!	#NULL!	#NULL!	70	80	53.3333	150	#NULL!	#NULL!	#NULL!	#NULL!
423	4	0	13	267	2395	1	1	1	9	154	1	672	2360	19.1	0.34	136	5.4	100	64	7.33	23.9	#NULL!	#NULL!	#NULL!	#NULL!	20	160	2430	24	#NULL!	#NULL!	140	5.3	#NULL!	79	7.4	23	#NULL!	#NULL!	#NULL!	#NULL!	20	160	88.8889	180	#NULL!	#NULL!	#NULL!	#NULL!
428	4	0	15	269	2490	0	1	1	4	77	0	24	2490	9.3	0.98	139	5.77	112	58	7.39	23.8	1018	7	33	11	24	72	2410	24	6.3	0.96	143	5.29	109	70	7.37	24.9	1010	6.5	29	10	24	72	75	96	2380	48	5.9	0.98
435	4	0	12	261	3500	1	1	3	2	34	0	456	3800	4.7	0.41	143	5.9	105.9	102	#NULL!	#NULL!	#NULL!	#NULL!	#NULL!	#NULL!	60	80	3885	8	4.3	0.41	142	3.63	105.1	102	7.4	24.9	#NULL!	#NULL!	#NULL!	#NULL!	60	80	57.1429	140	#NULL!	#NULL!	#NULL!	#NULL!
437	4	0	12	264	3340	1	0	3	2	34	0	528	4100	6.5	0.28	136	5.34	104.7	68	7.34	24.3	1005	6	#NULL!	#NULL!	80	120	4250	6	4.2	0.31	137	5.43	103.8	105	7.45	20.5	#NULL!	#NULL!	#NULL!	#NULL!	80	120	60	200	#NULL!	#NULL!	#NULL!	#NULL!
438	4	0	12	280	3610	1	0	3	2	34	0	88	3600	7.3	0.31	140	5.84	110	100	#NULL!	#NULL!	#NULL!	#NULL!	#NULL!	#NULL!	0	120	3680	24	8.1	0.28	145	4.56	112.3	94	7.4	23.7	#NULL!	#NULL!	#NULL!	#NULL!	0	120	100	120	#NULL!	#NULL!	#NULL!	#NULL!
2	3	0	21	274	2650	0	0	3	4	77	0	66	2450	16	0.5	140	5.7	107	54	7.4	20	1016	6	#NULL!	#NULL!	60	60	2535	24	18	0.5	139	4.3	108	77	#NULL!	#NULL!	#NULL!	#NULL!	#NULL!	#NULL!	60	60	50	120	#NULL!	#NULL!	#NULL!	#NULL!
21	3	0	21	271	3200	1	1	3	4	77	0	25	2940	#NULL!	0.51	140	5.2	#NULL!	63	7.37	32	1006	6	27	18	50	50	3060	24	#NULL!	0.53	144	4.58	107	96	#NULL!	#NULL!	#NULL!	#NULL!	#NULL!	#NULL!	50	50	50	100	#NULL!	#NULL!	#NULL!	#NULL!
24	3	0	21	266	3160	1	1	1	4	77	0	40	3020	#NULL!	0.72	144	4.2	110	93	#NULL!	#NULL!	1005	5.5	#NULL!	#NULL!	50	50	3100	24	#NULL!	0.7	139	5.6	110	65	7.38	22	#NULL!	#NULL!	#NULL!	#NULL!	70	70	50	140	#NULL!	#NULL!	#NULL!	#NULL!
29	3	0	21	259	2700	0	0	1	4	77	0	48	2530	#NULL!	0.87	141	4.96	105	61	#NULL!	#NULL!	#NULL!	#NULL!	#NULL!	#NULL!	50	50	2610	#NULL!	#NULL!	#NULL!	#NULL!	#NULL!	#NULL!	#NULL!	#NULL!	#NULL!	#NULL!	#NULL!	#NULL!	#NULL!	50	50	50	100	#NULL!	25	#NULL!	0.66
35	3	0	15	276	3685	0	1	1	4	77	0	40	3255	23.3	0.88	143	4.02	118	74	7.25	18	1015	5.3	105	125	50	80	3390	24	10.6	0.5	144	5.5	103	111	7.36	20	1005	5.5	#NULL!	#NULL!	50	80	61.5385	130	#NULL!	#NULL!	#NULL!	#NULL!
59	3	0	1	274	2970	1	1	1	2	34	0	72	2900	9	0.62	145	4.2	110	85	#NULL!	#NULL!	#NULL!	#NULL!	#NULL!	#NULL!	40	80	2900	#NULL!	#NULL!	#NULL!	#NULL!	#NULL!	#NULL!	#NULL!	#NULL!	#NULL!	#NULL!	#NULL!	#NULL!	#NULL!	40	80	66.6667	120	3000	40	4	0.54
62	3	0	33	270	3850	1	0	3	9	154	1	235	4025	4.7	0.44	136	5.7	108	68	#NULL!	#NULL!	#NULL!	#NULL!	#NULL!	#NULL!	0	150	4240	19	2.6	0.44	138	4.6	111	72	#NULL!	#NULL!	1002	5	#NULL!	#NULL!	50	100	66.6667	150	#NULL!	#NULL!	#NULL!	#NULL!
63	3	0	12	259	2550	1	0	3	2	34	0	25	2580	13.7	1.42	135	5.2	107	77	7.31	24.8	#NULL!	#NULL!	#NULL!	#NULL!	50	50	2505	20	8.5	0.7	143	5.13	115	87	7.37	20.8	#NULL!	#NULL!	#NULL!	#NULL!	46	50	52.0833	96	#NULL!	#NULL!	#NULL!	#NULL!
68	3	0	5	265	2950	1	1	2	2	34	0	148	2920	7.3	0.35	138	4.8	103	68	#NULL!	#NULL!	1006	7	#NULL!	#NULL!	27	83	2920	1	#NULL!	#NULL!	135	4.3	#NULL!	57	#NULL!	#NULL!	#NULL!	#NULL!	#NULL!	#NULL!	27	83	75.4545	110	#NULL!	#NULL!	#NULL!	#NULL!
69	3	0	5	278	3725	0	0	1	2	34	0	72	3590	#NULL!	#NULL!	136	#NULL!	96	112	#NULL!	#NULL!	1005	7	#NULL!	#NULL!	22	88	3590	15	#NULL!	#NULL!	131	3.9	#NULL!	112	#NULL!	#NULL!	#NULL!	#NULL!	#NULL!	#NULL!	22	88	80	110	#NULL!	#NULL!	#NULL!	#NULL!
77	3	0	5	277	3725	0	0	1	2	34	0	72	3590	6.9	0.34	141	4.6	#NULL!	96	#NULL!	#NULL!	1008	6	#NULL!	#NULL!	0	115	3590	6	#NULL!	#NULL!	144	3.7	#NULL!	92	#NULL!	#NULL!	#NULL!	#NULL!	#NULL!	#NULL!	22	88	80	110	#NULL!	#NULL!	#NULL!	#NULL!
80	3	0	5	288	3580	1	0	2	2	34	0	24	3550	#NULL!	#NULL!	141	3.5	#NULL!	194	#NULL!	#NULL!	#NULL!	#NULL!	#NULL!	#NULL!	0	80	3550	18	#NULL!	#NULL!	136	3.7	#NULL!	96	#NULL!	#NULL!	#NULL!	#NULL!	#NULL!	#NULL!	22	78	78	100	3580	44	#NULL!	#NULL!
83	3	0	3	259	2555	0	1	1	2	34	0	24	2420	37	0.72	141	6.3	110	67	7.35	21.7	1009	6.5	47	19.2	40	40	2370	6	28	0.6	139	4.5	106	75	7.35	24	1005	7	#NULL!	#NULL!	40	40	50	80	#NULL!	#NULL!	#NULL!	#NULL!
84	3	0	33	269	2900	0	0	1	9	154	1	78	2675	#NULL!	#NULL!	142	4.18	112	72	#NULL!	#NULL!	1011	5.5	#NULL!	#NULL!	0	150	2805	12	#NULL!	#NULL!	146	4.4	#NULL!	62	#NULL!	#NULL!	#NULL!	#NULL!	#NULL!	#NULL!	60	120	66.6667	180	#NULL!	#NULL!	#NULL!	#NULL!
89	3	0	3	287	3745	1	1	1	2	34	0	192	3700	9.1	0.28	136	5.7	101	81	7.43	23.1	1003	6	41	18.4	75	75	3750	7	8.6	0.35	141	5.2	116	119	7.4	24	1005	6	#NULL!	#NULL!	40	60	60	100	#NULL!	#NULL!	#NULL!	#NULL!
90	3	0	3	280	2815	0	1	1	2	34	0	38	2645	31	0.68	138	4.53	107	74	7.42	21.8	1005	6	12	25.4	50	50	2650	6	24	0.56	137	5.1	110	94	7.46	24.8	1004	5	#NULL!	#NULL!	50	50	50	100	#NULL!	#NULL!	#NULL!	#NULL!
144	3	0	5	270	2930	1	0	1	2	34	0	30	2870	#NULL!	#NULL!	139	3.2	#NULL!	72	#NULL!	#NULL!	1002	6	#NULL!	#NULL!	27	53	2870	6	#NULL!	#NULL!	139	3.2	#NULL!	72	#NULL!	#NULL!	#NULL!	#NULL!	#NULL!	#NULL!	27	53	66.25	80	#NULL!	#NULL!	#NULL!	#NULL!
145	3	0	5	262	2375	0	1	1	2	34	0	36	4250	#NULL!	#NULL!	136	5.1	#NULL!	44	#NULL!	#NULL!	1003	6.5	#NULL!	#NULL!	9	71	4250	12	#NULL!	#NULL!	132	4.8	#NULL!	68	#NULL!	#NULL!	#NULL!	#NULL!	#NULL!	#NULL!	9	71	88.75	80	#NULL!	#NULL!	#NULL!	#NULL!
147	3	0	3	259	3910	0	1	1	2	34	0	104	3785	13.6	0.23	136	5.6	102	84	7.46	23.2	1002	5	13	12	60	60	3800	6	12	0.21	135	4.8	101	94	7.43	22.7	1002	5	11	9	60	60	50	120	#NULL!	#NULL!	#NULL!	#NULL!
151	3	0	21	280	3800	1	0	1	9	154	1	144	3650	#NULL!	0.51	140	6.3	111	96	#NULL!	#NULL!	#NULL!	#NULL!	#NULL!	#NULL!	80	80	3850	24	#NULL!	#NULL!	142	5.26	114	87	#NULL!	#NULL!	1004	5.5	30	12	80	80	50	160	#NULL!	#NULL!	#NULL!	#NULL!
152	3	0	21	264	3130	1	1	1	9	154	1	160	2950	#NULL!	0.57	139	4.57	100.6	90	#NULL!	#NULL!	#NULL!	#NULL!	#NULL!	#NULL!	60	80	3020	23	#NULL!	0.43	140	4.25	106	100	#NULL!	#NULL!	#NULL!	#NULL!	#NULL!	#NULL!	60	80	57.1429	140	#NULL!	#NULL!	#NULL!	#NULL!
153	3	0	21	260	3395	1	0	1	9	154	1	98	3020	#NULL!	1.01	141	4.6	105	83	7.29	23.2	1002	6	#NULL!	#NULL!	80	80	3145	24	#NULL!	0.5	144	4.5	112	67	7.39	24.6	#NULL!	#NULL!	#NULL!	6.81	80	80	50	160	#NULL!	#NULL!	#NULL!	#NULL!
163	3	0	20	262	3370	1	0	3	0	43	0	145	3050	8.4	0.8	142	6.35	108	196	#NULL!	#NULL!	#NULL!	#NULL!	#NULL!	#NULL!	0	120	3050	10	#NULL!	#NULL!	137	#NULL!	#NULL!	68	#NULL!	#NULL!	1005	6	#NULL!	#NULL!	50	120	70.5882	170	#NULL!	#NULL!	#NULL!	#NULL!
164	3	0	20	273	3300	0	1	1	0	43	0	150	3100	8.88	0.7	136	5.58	102	71	#NULL!	#NULL!	#NULL!	#NULL!	#NULL!	#NULL!	45	130	3100	18	7.01	0.6	136	#NULL!	106	100	#NULL!	#NULL!	#NULL!	#NULL!	#NULL!	#NULL!	45	130	74.2857	175	#NULL!	#NULL!	#NULL!	#NULL!
174	3	0	5	273	4300	1	1	2	2	34	0	36	4255	#NULL!	#NULL!	138	4.2	#NULL!	92	#NULL!	#NULL!	1008	6	#NULL!	#NULL!	10	85	4090	6	#NULL!	#NULL!	138	4.2	#NULL!	92	#NULL!	#NULL!	#NULL!	#NULL!	#NULL!	#NULL!	10	85	89.4737	95	#NULL!	#NULL!	#NULL!	#NULL!
180	3	0	1	262	2700	1	0	1	2	34	0	28	2520	16	1.39	144	4.8	112	77	#NULL!	#NULL!	#NULL!	#NULL!	#NULL!	#NULL!	10	80	2600	20	#NULL!	#NULL!	144	#NULL!	#NULL!	87	#NULL!	#NULL!	#NULL!	#NULL!	#NULL!	#NULL!	10	80	88.8889	90	2700	45	#NULL!	#NULL!
184	3	0	22	270	2645	0	1	3	9	154	1	24	2580	#NULL!	#NULL!	140	#NULL!	#NULL!	66	#NULL!	#NULL!	#NULL!	#NULL!	#NULL!	#NULL!	0	60	2530	24	#NULL!	#NULL!	138	#NULL!	#NULL!	122	#NULL!	#NULL!	#NULL!	#NULL!	#NULL!	#NULL!	0	70	100	70	2555	48	#NULL!	#NULL!
188	3	0	13	274	3300	0	1	0	4	77	0	24	3100	17	0.66	138	4.9	108	86	#NULL!	#NULL!	#NULL!	#NULL!	#NULL!	#NULL!	20	60	3200	24	16	0.6	136	5	106	110	7.35	23	#NULL!	#NULL!	#NULL!	#NULL!	20	40	66.6667	60	#NULL!	#NULL!	#NULL!	#NULL!
195	3	0	11	259	2900	1	1	1	2	34	0	50	2675	14.5	0.7	144	5.3	#NULL!	67	#NULL!	#NULL!	#NULL!	#NULL!	#NULL!	#NULL!	20	90	2650	20	#NULL!	#NULL!	138	#NULL!	#NULL!	72	#NULL!	#NULL!	#NULL!	#NULL!	#NULL!	#NULL!	20	90	81.8182	110	#NULL!	#NULL!	#NULL!	#NULL!
197	3	0	11	270	2940	0	0	1	2	34	0	264	2690	6.3	0.7	137	5.4	104	64	7.48	23	#NULL!	#NULL!	#NULL!	#NULL!	40	110	2715	20	#NULL!	#NULL!	135	6.4	109	75	7.49	24	#NULL!	#NULL!	#NULL!	#NULL!	49	110	69.1824	159	#NULL!	#NULL!	#NULL!	#NULL!
207	3	0	32	278	2980	0	0	1	2	34	0	96	2760	36	0.76	143	4.8	95	75	#NULL!	#NULL!	#NULL!	#NULL!	#NULL!	#NULL!	50	80	2780	24	#NULL!	#NULL!	140	#NULL!	86	#NULL!	#NULL!	#NULL!	#NULL!	#NULL!	#NULL!	#NULL!	50	80	61.5385	130	#NULL!	#NULL!	#NULL!	#NULL!
210	3	0	21	259	3040	1	0	1	4	77	0	172	2725	#NULL!	0.82	145	4.2	112	65	#NULL!	#NULL!	#NULL!	#NULL!	21	4.7	80	80	2900	24	17	0.11	139	5.3	109	145	#NULL!	#NULL!	1002	5	#NULL!	#NULL!	80	80	50	160	#NULL!	#NULL!	#NULL!	#NULL!
234	3	0	1	287	3590	1	0	1	2	34	0	52	2450	15	0.71	145	5	115	61	#NULL!	#NULL!	#NULL!	#NULL!	#NULL!	#NULL!	50	100	3550	#NULL!	#NULL!	#NULL!	#NULL!	#NULL!	#NULL!	#NULL!	#NULL!	#NULL!	#NULL!	#NULL!	#NULL!	#NULL!	50	100	66.6667	150	3580	#NULL!	#NULL!	#NULL!
235	3	0	1	281	3470	1	0	3	2	34	0	25	3370	10	0.82	140	4.2	110	84	#NULL!	#NULL!	#NULL!	#NULL!	#NULL!	#NULL!	20	70	3440	#NULL!	#NULL!	#NULL!	#NULL!	#NULL!	#NULL!	80	#NULL!	#NULL!	#NULL!	#NULL!	#NULL!	#NULL!	50	70	58.3333	120	3655	#NULL!	#NULL!	#NULL!
236	3	0	1	289	3100	1	1	1	2	34	0	42	2865	17	1.04	143	4.7	109	76	#NULL!	#NULL!	#NULL!	#NULL!	#NULL!	#NULL!	50	70	2875	24	#NULL!	#NULL!	140	#NULL!	#NULL!	99	#NULL!	#NULL!	#NULL!	#NULL!	#NULL!	#NULL!	50	70	58.3333	120	#NULL!	#NULL!	#NULL!	#NULL!
237	3	0	1	264	2680	1	1	1	2	34	0	24	2475	7	0.87	135	4.8	106	71	#NULL!	#NULL!	#NULL!	#NULL!	#NULL!	#NULL!	20	70	2495	24	#NULL!	#NULL!	135	#NULL!	#NULL!	80	#NULL!	#NULL!	#NULL!	#NULL!	#NULL!	#NULL!	20	70	77.7778	90	#NULL!	#NULL!	#NULL!	#NULL!
246	3	0	21	265	2875	0	0	3	4	77	0	60	2740	33	0.7	139	4.7	105	73	#NULL!	#NULL!	1022	5.5	84	70	50	60	2800	24	14	0.6	139	5.2	109	111	#NULL!	#NULL!	1003	5.5	#NULL!	#NULL!	60	60	50	120	#NULL!	#NULL!	#NULL!	#NULL!
248	3	0	9	269	3110	0	0	1	4	77	0	48	2850	24	0.66	138	3.7	112	88	#NULL!	#NULL!	#NULL!	#NULL!	#NULL!	#NULL!	10	90	2925	20	#NULL!	#NULL!	139	#NULL!	#NULL!	80	#NULL!	#NULL!	#NULL!	#NULL!	#NULL!	#NULL!	10	90	90	100	#NULL!	#NULL!	#NULL!	#NULL!
249	3	0	9	267	2935	0	1	2	9	154	1	26	2790	7.2	0.65	143	4.1	111	84	#NULL!	#NULL!	#NULL!	#NULL!	#NULL!	#NULL!	30	50	2740	24	5.09	0.68	139	3.7	106	67	7.34	21	#NULL!	#NULL!	#NULL!	#NULL!	30	50	62.5	80	2740	40	#NULL!	#NULL!
251	3	0	9	278	3900	0	0	1	2	34	0	77	3585	9.35	0.54	145	4.5	103	74	#NULL!	#NULL!	#NULL!	#NULL!	#NULL!	#NULL!	50	70	3660	12	4.25	0.73	143	5.1	103	81	#NULL!	#NULL!	#NULL!	#NULL!	#NULL!	#NULL!	50	70	58.3333	120	#NULL!	#NULL!	#NULL!	#NULL!
253	3	0	20	275	3500	0	0	3	0	42	0	26	3270	10.75	1.2	139	4.37	108	48	#NULL!	#NULL!	#NULL!	#NULL!	#NULL!	#NULL!	25	60	3330	22	#NULL!	#NULL!	140	4.4	112	78	#NULL!	#NULL!	#NULL!	#NULL!	#NULL!	#NULL!	25	60	70.5882	85	#NULL!	#NULL!	#NULL!	#NULL!
259	3	0	1	267	3385	1	1	1	2	34	0	28	3255	7	0.93	141	5.2	106	68	#NULL!	#NULL!	#NULL!	#NULL!	#NULL!	#NULL!	30	60	3400	24	#NULL!	#NULL!	138	#NULL!	#NULL!	71	#NULL!	#NULL!	#NULL!	#NULL!	#NULL!	#NULL!	30	60	66.6667	90	#NULL!	#NULL!	#NULL!	#NULL!
260	3	0	1	274	3890	1	1	1	2	34	0	50	3600	8	0.6	144	4.7	116	63	#NULL!	#NULL!	#NULL!	#NULL!	#NULL!	#NULL!	20	100	3700	24	#NULL!	#NULL!	#NULL!	#NULL!	#NULL!	71	#NULL!	#NULL!	#NULL!	#NULL!	#NULL!	#NULL!	20	100	83.3333	120	3820	48	#NULL!	#NULL!
308	3	0	34	263	3200	1	0	0	0	30	0	144	3200	13	0.39	137	3.6	#NULL!	92	7.45	19.1	1005	8	#NULL!	#NULL!	0	160	3050	16	10	0.46	138	4.1	#NULL!	98	7.45	18.7	#NULL!	#NULL!	#NULL!	#NULL!	0	160	100	160	3050	25	#NULL!	#NULL!
323	3	0	21	263	3035	1	1	3	4	77	0	120	2945	15	0.71	139	4.82	108	89	#NULL!	#NULL!	1002	5.5	#NULL!	#NULL!	80	160	2965	24	#NULL!	#NULL!	137	#NULL!	#NULL!	103	#NULL!	#NULL!	#NULL!	#NULL!	#NULL!	#NULL!	80	80	50	160	#NULL!	#NULL!	#NULL!	#NULL!
348	3	0	28	275	3080	1	1	3	9	154	1	28	3030	9.77	0.72	136	5.3	102	74	7.42	23	#NULL!	#NULL!	#NULL!	#NULL!	20	60	3030	12	13.6	0.82	138	3.9	106	85	7.39	20.2	#NULL!	#NULL!	#NULL!	#NULL!	40	60	60	100	#NULL!	#NULL!	#NULL!	#NULL!
350	3	0	5	261	3080	1	0	1	4	77	0	96	2800	32	0.96	144	4.4	113	91	#NULL!	#NULL!	1008	6.5	#NULL!	#NULL!	0	130	2800	8	#NULL!	#NULL!	141	3.9	#NULL!	68	#NULL!	#NULL!	#NULL!	#NULL!	#NULL!	#NULL!	0	130	100	130	2835	30	#NULL!	#NULL!
373	3	0	21	281	3100	1	0	3	4	77	0	76	3000	28	0.7	141	4	104	94	#NULL!	#NULL!	#NULL!	#NULL!	#NULL!	#NULL!	60	60	3135	24	#NULL!	#NULL!	144	4.9	112	100	#NULL!	#NULL!	#NULL!	#NULL!	#NULL!	#NULL!	60	60	50	120	#NULL!	#NULL!	#NULL!	#NULL!
379	3	0	5	267	3220	1	0	3	4	77	0	72	3100	31	0.92	136	3.3	105	56	#NULL!	#NULL!	1006	6.5	#NULL!	#NULL!	0	120	3100	16	#NULL!	#NULL!	136	3.8	#NULL!	94	#NULL!	#NULL!	#NULL!	#NULL!	#NULL!	#NULL!	0	120	100	120	3150	36	#NULL!	#NULL!
381	3	0	5	260	3100	1	1	1	4	77	0	72	3000	25	0.91	137	3.6	105	61	#NULL!	#NULL!	1005	6.5	#NULL!	#NULL!	20	80	3000	6	#NULL!	#NULL!	138	3.3	#NULL!	96	#NULL!	#NULL!	#NULL!	#NULL!	#NULL!	#NULL!	20	80	80	100	#NULL!	#NULL!	#NULL!	#NULL!
382	3	0	5	273	3690	1	1	1	9	154	1	96	3500	18	0.4	136	3.9	112	69	#NULL!	#NULL!	1006	6.5	#NULL!	#NULL!	40	100	3500	12	#NULL!	#NULL!	144	4.9	#NULL!	104	#NULL!	#NULL!	#NULL!	#NULL!	#NULL!	#NULL!	40	100	71.4286	140	#NULL!	#NULL!	#NULL!	#NULL!
388	3	0	21	266	2250	0	0	3	4	77	0	96	2210	19	0.54	140	5.5	104	111	7.38	21.5	1005	6.5	#NULL!	#NULL!	50	50	2280	24	19	0.45	144	5.38	110	71	#NULL!	#NULL!	#NULL!	#NULL!	#NULL!	#NULL!	50	50	50	100	#NULL!	#NULL!	#NULL!	#NULL!
395	3	0	34	271	3700	1	1	1	0	30	0	60	3730	15	0.77	135	3.4	#NULL!	77	7.35	21.5	#NULL!	#NULL!	#NULL!	#NULL!	30	50	3645	24	#NULL!	#NULL!	145	#NULL!	#NULL!	70	7.34	23.3	#NULL!	#NULL!	#NULL!	#NULL!	30	55	64.7059	85	#NULL!	#NULL!	#NULL!	#NULL!
410	3	0	14	279	3675	0	1	3	0	34	0	25	3475	7	0.92	145	4.6	107	57	#NULL!	#NULL!	#NULL!	#NULL!	#NULL!	#NULL!	0	80	3460	6	#NULL!	#NULL!	143	#NULL!	#NULL!	89	#NULL!	#NULL!	#NULL!	#NULL!	#NULL!	#NULL!	0	80	100	80	3440	40	#NULL!	#NULL!
417	3	0	21	284	3750	1	1	1	4	77	0	32	3600	25	0.97	144	4.8	106	65	7.4	#NULL!	#NULL!	#NULL!	#NULL!	#NULL!	40	40	3680	24	20	0.63	138	4.7	103	66	7.4	23.8	#NULL!	#NULL!	#NULL!	#NULL!	40	40	50	80	#NULL!	#NULL!	#NULL!	#NULL!
421	3	0	13	268	3180	1	1	1	9	154	1	96	3180	13.5	0.32	136	4.8	106	90	7.39	25.4	1010	6	#NULL!	#NULL!	0	160	3200	24	#NULL!	#NULL!	143	4.6	#NULL!	98	7.42	25.3	#NULL!	#NULL!	#NULL!	#NULL!	40	120	75	160	#NULL!	#NULL!	#NULL!	#NULL!
431	3	0	15	285	3540	0	1	1	9	154	1	72	3000	14.6	0.95	145	4.75	125	86	7.51	20.1	1020	5.7	34	26	40	60	3140	24	11	0.36	145	4.67	108	96	7.4	22	1009	5	30	22	40	60	60	100	3280	48	2.5	0.38
433	3	0	12	266	3040	0	1	3	2	34	0	144	2730	14.8	0.47	143	5	108	89	#NULL!	#NULL!	1003	6.5	#NULL!	#NULL!	80	100	2840	22	#NULL!	#NULL!	145	4.7	#NULL!	106	#NULL!	#NULL!	#NULL!	#NULL!	#NULL!	#NULL!	80	100	55.5556	180	#NULL!	#NULL!	#NULL!	#NULL!
441	3	0	12	273	3695	0	0	1	2	34	0	528	4145	#NULL!	#NULL!	137	#NULL!	108.6	85	#NULL!	#NULL!	1010	7.5	#NULL!	#NULL!	90	100	4200	23	6.2	0.22	138	5.65	105.8	100	7.45	22.8	#NULL!	#NULL!	#NULL!	#NULL!	90	100	52.6316	190	#NULL!	#NULL!	#NULL!	#NULL!
3	2	0	21	260	2900	0	0	3	4	77	0	600	3485	16	0.3	138	5.2	101	83	#NULL!	#NULL!	1004	6.5	18	#NULL!	70	70	3605	#NULL!	#NULL!	#NULL!	#NULL!	#NULL!	#NULL!	#NULL!	#NULL!	#NULL!	#NULL!	#NULL!	#NULL!	#NULL!	70	70	50	140	3615	36	15	0.26
4	2	0	33	271	4230	1	1	3	4	77	0	26	4030	11	0.72	141	5.6	109	36	7.43	24	1008	5.5	40	27	45	45	4025	18	#NULL!	#NULL!	144	#NULL!	#NULL!	92	#NULL!	#NULL!	#NULL!	#NULL!	#NULL!	#NULL!	45	45	50	90	#NULL!	#NULL!	#NULL!	#NULL!
5	2	0	33	284	4150	1	1	3	4	77	0	34	3850	0.5	0.76	145	4.4	111	72	#NULL!	#NULL!	1005	#NULL!	#NULL!	#NULL!	50	90	3950	16	9.2	0.57	143	3.8	#NULL!	68	#NULL!	#NULL!	#NULL!	#NULL!	#NULL!	#NULL!	50	90	64.2857	140	#NULL!	#NULL!	#NULL!	#NULL!
7	2	0	33	275	3250	0	1	1	9	154	1	51	2845	16.8	0.69	145	6.25	111	72	#NULL!	#NULL!	#NULL!	#NULL!	#NULL!	#NULL!	30	120	3015	24	5.9	0.39	145	4.3	111	65	#NULL!	#NULL!	#NULL!	#NULL!	#NULL!	#NULL!	30	120	80	150	3015	42	#NULL!	#NULL!
9	2	0	33	278	4250	1	1	1	9	154	1	122	3725	#NULL!	0.43	141	4.69	109	87	#NULL!	#NULL!	#NULL!	#NULL!	#NULL!	#NULL!	80	80	3870	19	#NULL!	#NULL!	137	4	#NULL!	89	7.35	22.6	#NULL!	#NULL!	#NULL!	#NULL!	80	80	50	160	#NULL!	#NULL!	#NULL!	#NULL!
10	2	0	32	288	3370	1	1	3	2	34	0	27	3250	#NULL!	#NULL!	136	#NULL!	#NULL!	84	#NULL!	#NULL!	#NULL!	#NULL!	#NULL!	#NULL!	50	50	3285	24	#NULL!	#NULL!	142	#NULL!	#NULL!	55	#NULL!	#NULL!	#NULL!	#NULL!	#NULL!	#NULL!	30	80	72.7273	110	#NULL!	#NULL!	#NULL!	#NULL!
23	2	0	21	270	3280	1	1	1	4	77	0	50	2985	#NULL!	0.67	143	4.3	109	71	#NULL!	#NULL!	#NULL!	#NULL!	#NULL!	#NULL!	50	50	3000	24	#NULL!	0.48	145	4.62	113	68	#NULL!	#NULL!	#NULL!	#NULL!	#NULL!	#NULL!	50	50	50	100	#NULL!	#NULL!	#NULL!	#NULL!
31	2	0	14	286	2325	0	0	3	2	34	0	24	2450	6	0.73	139	4.7	95	78	#NULL!	24.2	#NULL!	#NULL!	#NULL!	#NULL!	17	61	2430	11	#NULL!	#NULL!	132	4.3	#NULL!	94	7.5	28.3	#NULL!	#NULL!	#NULL!	#NULL!	34	57	62.6374	91	#NULL!	#NULL!	#NULL!	#NULL!
32	2	0	21	259	2700	0	1	1	4	77	0	48	2530	#NULL!	0.87	141	4.96	105	61	#NULL!	#NULL!	#NULL!	#NULL!	#NULL!	#NULL!	50	50	2610	24	#NULL!	0.66	133	#NULL!	102	96	7.54	26.9	1008	6	#NULL!	#NULL!	50	50	50	100	#NULL!	#NULL!	#NULL!	#NULL!
61	2	0	1	280	3500	1	1	1	2	34	0	500	4100	7	0.42	136	5.5	104	87	#NULL!	#NULL!	1000	#NULL!	#NULL!	#NULL!	30	150	4150	24	7	0.46	138	5	107	93	#NULL!	#NULL!	#NULL!	#NULL!	#NULL!	#NULL!	30	150	83.3333	180	#NULL!	#NULL!	#NULL!	#NULL!
73	2	0	5	275	3700	1	1	0	2	34	0	24	3290	#NULL!	#NULL!	141	3.8	#NULL!	76	#NULL!	#NULL!	1005	6	#NULL!	#NULL!	12	48	3170	2	#NULL!	#NULL!	137	3.8	#NULL!	112	#NULL!	#NULL!	1005	6	#NULL!	#NULL!	3	57	95	60	3100	27	4.8	0.67
74	2	0	5	266	3060	1	1	2	2	34	0	24	2925	#NULL!	#NULL!	143	3.5	#NULL!	60	#NULL!	#NULL!	1003	7	#NULL!	#NULL!	27	53	2925	18	#NULL!	#NULL!	153	3.8	#NULL!	107	#NULL!	#NULL!	#NULL!	#NULL!	#NULL!	#NULL!	27	80	74.7664	107	#NULL!	#NULL!	#NULL!	#NULL!
85	2	0	33	259	2720	1	1	1	9	154	1	120	2410	4.2	0.5	141	5.6	109	72	#NULL!	#NULL!	#NULL!	#NULL!	#NULL!	#NULL!	75	75	2530	4	#NULL!	#NULL!	142	#NULL!	#NULL!	75	#NULL!	#NULL!	#NULL!	#NULL!	#NULL!	#NULL!	75	75	50	150	#NULL!	#NULL!	#NULL!	#NULL!
91	2	0	14	283	4230	0	0	2	2	34	0	28	4230	8	0.62	137	4.6	101	75	7.47	23.8	#NULL!	#NULL!	#NULL!	#NULL!	15	60	4250	4	#NULL!	#NULL!	135	4.3	#NULL!	89	7.47	23.8	#NULL!	#NULL!	#NULL!	#NULL!	37	51	57.9545	88	#NULL!	#NULL!	#NULL!	#NULL!
117	2	0	5	284	3965	1	1	1	2	34	0	24	3680	#NULL!	#NULL!	142	3.9	#NULL!	98	#NULL!	#NULL!	1020	6	#NULL!	#NULL!	10	70	3670	1	#NULL!	#NULL!	142	3.9	#NULL!	98	#NULL!	#NULL!	#NULL!	#NULL!	#NULL!	#NULL!	10	70	87.5	80	#NULL!	#NULL!	#NULL!	#NULL!
118	2	0	5	278	2760	1	1	0	2	34	0	30	2760	#NULL!	#NULL!	136	5.5	#NULL!	83	#NULL!	#NULL!	1020	6	#NULL!	#NULL!	0	60	2769	6	#NULL!	#NULL!	136	5.5	#NULL!	83	#NULL!	#NULL!	#NULL!	#NULL!	#NULL!	#NULL!	0	60	100	60	2800	40	5	0.64
122	2	0	26	265	2770	0	1	2	0	30	0	29	2730	15	0.84	140	3.6	102	84	7.4	23.6	#NULL!	#NULL!	#NULL!	#NULL!	30	60	2610	13	#NULL!	#NULL!	136	4.7	#NULL!	125	#NULL!	#NULL!	#NULL!	#NULL!	#NULL!	#NULL!	30	60	66.6667	90	2610	33	#NULL!	#NULL!
125	2	0	26	259	2950	1	0	1	2	34	0	46	2770	23	0.5	140	5.6	109	74	7.4	23.9	#NULL!	#NULL!	#NULL!	#NULL!	40	70	2730	8	#NULL!	#NULL!	138	5.5	#NULL!	75	#NULL!	#NULL!	#NULL!	#NULL!	#NULL!	#NULL!	40	70	63.6364	110	#NULL!	#NULL!	#NULL!	#NULL!
126	2	0	26	266	4120	1	0	3	2	34	0	29	4020	#NULL!	#NULL!	144	4.8	#NULL!	77	7.31	21	#NULL!	#NULL!	#NULL!	#NULL!	19	71	4000	#NULL!	#NULL!	#NULL!	#NULL!	#NULL!	#NULL!	#NULL!	#NULL!	#NULL!	#NULL!	#NULL!	#NULL!	#NULL!	25	55	68.75	80	#NULL!	25	#NULL!	#NULL!
140	2	0	14	264	2490	0	1	0	0	34	0	24	2360	6.5	0.69	145	3.2	110	53	7.42	22.4	#NULL!	#NULL!	#NULL!	#NULL!	30	50	2410	16	#NULL!	#NULL!	141	3.5	#NULL!	102	7.37	17.9	1005	6.9	48	33.6	32	72	69.2308	104	#NULL!	#NULL!	#NULL!	#NULL!
146	2	0	5	259	3445	0	1	2	2	34	0	30	3420	#NULL!	#NULL!	136	4.3	#NULL!	73	#NULL!	#NULL!	1003	6	#NULL!	#NULL!	0	60	#NULL!	#NULL!	#NULL!	#NULL!	#NULL!	#NULL!	#NULL!	#NULL!	#NULL!	#NULL!	#NULL!	#NULL!	#NULL!	#NULL!	0	60	100	60	#NULL!	#NULL!	#NULL!	#NULL!
148	2	0	11	270	3550	1	1	1	2	34	0	48	3195	9.9	0.75	145	5.4	111	71	7.4	#NULL!	#NULL!	#NULL!	#NULL!	#NULL!	20	60	3300	24	#NULL!	#NULL!	141	#NULL!	71	#NULL!	7.4	24.6	#NULL!	#NULL!	#NULL!	#NULL!	20	60	75	80	#NULL!	#NULL!	#NULL!	#NULL!
149	2	0	11	282	3805	1	1	1	2	34	0	28	3440	17	0.77	144	4.4	105	30	#NULL!	#NULL!	#NULL!	#NULL!	#NULL!	#NULL!	20	70	3460	#NULL!	#NULL!	#NULL!	#NULL!	#NULL!	#NULL!	#NULL!	#NULL!	#NULL!	#NULL!	#NULL!	#NULL!	#NULL!	20	70	77.7778	90	#NULL!	#NULL!	#NULL!	#NULL!
150	2	0	21	261	3250	1	0	1	9	154	1	120	3025	#NULL!	0.54	141	4.7	106	87	#NULL!	#NULL!	#NULL!	#NULL!	#NULL!	#NULL!	80	80	3170	24	#NULL!	0.46	138	5.6	105	84	#NULL!	#NULL!	#NULL!	#NULL!	43	#NULL!	80	80	50	160	#NULL!	#NULL!	#NULL!	#NULL!
155	2	0	11	281	3425	1	1	0	2	34	0	47	3040	10	0.88	143	4.6	110	61	7.4	23.8	#NULL!	#NULL!	#NULL!	#NULL!	30	60	3075	24	6	0.7	142	4.8	107	57	#NULL!	#NULL!	#NULL!	#NULL!	#NULL!	#NULL!	20	60	75	80	#NULL!	#NULL!	#NULL!	#NULL!
159	2	0	22	266	3095	1	1	1	9	154	1	24	3095	#NULL!	#NULL!	140	#NULL!	#NULL!	44	#NULL!	#NULL!	#NULL!	#NULL!	#NULL!	#NULL!	8	60	3105	24	#NULL!	#NULL!	144	#NULL!	#NULL!	63	#NULL!	#NULL!	#NULL!	#NULL!	#NULL!	#NULL!	8	60	88.2353	68	3055	48	#NULL!	#NULL!
162	2	0	21	268	2900	0	1	3	9	154	1	96	2670	#NULL!	0.53	142	4.48	112	50	7.4	22.3	#NULL!	#NULL!	#NULL!	#NULL!	80	80	2800	24	#NULL!	0.37	140	4.63	113	119	#NULL!	#NULL!	1007	5.5	13	8.79	80	80	50	160	#NULL!	#NULL!	#NULL!	#NULL!
168	2	0	1	270	2640	1	0	1	2	34	0	28	2535	27	0.75	142	5	109	92	#NULL!	#NULL!	#NULL!	#NULL!	#NULL!	#NULL!	20	70	2530	20	#NULL!	#NULL!	140	#NULL!	#NULL!	100	#NULL!	#NULL!	#NULL!	#NULL!	#NULL!	#NULL!	20	70	77.7778	90	2560	48	#NULL!	#NULL!
171	2	0	5	259	2350	1	1	2	2	34	0	30	2350	#NULL!	#NULL!	139	4.9	#NULL!	78	#NULL!	#NULL!	1004	6	#NULL!	#NULL!	35	45	2330	2	5.4	0.61	141	3.9	108	82	#NULL!	#NULL!	#NULL!	#NULL!	#NULL!	#NULL!	35	45	56.25	80	#NULL!	#NULL!	#NULL!	#NULL!
173	2	0	5	264	2200	0	1	2	2	34	0	32	2160	#NULL!	#NULL!	138	3.6	#NULL!	65	#NULL!	#NULL!	1008	6	#NULL!	#NULL!	21	59	2160	1	#NULL!	#NULL!	138	3.6	#NULL!	65	#NULL!	#NULL!	#NULL!	#NULL!	#NULL!	#NULL!	21	59	73.75	80	#NULL!	#NULL!	#NULL!	#NULL!
186	2	0	6	261	3250	1	1	3	2	34	0	168	3000	7.93	0.8	137	4.41	107	143	7.37	26.4	1001	6.5	21	38	75	75	3020	24	3.27	0.59	140	5.42	109	96	7.34	25.2	1003	6.5	27	35	75	75	50	150	#NULL!	#NULL!	#NULL!	#NULL!
190	2	0	21	259	3295	1	1	3	9	154	1	384	2970	#NULL!	0.33	139	4.96	109	67	#NULL!	#NULL!	#NULL!	#NULL!	#NULL!	#NULL!	70	100	3080	24	#NULL!	0.61	139	5.04	112	75	7.38	20.6	1004	6.5	55	19	70	100	58.8235	170	#NULL!	#NULL!	#NULL!	#NULL!
191	2	0	24	280	3600	1	0	1	0	30	0	36	3460	24	0.9	140	4.4	#NULL!	80	#NULL!	#NULL!	#NULL!	#NULL!	#NULL!	#NULL!	0	70	3460	22	17	0.8	141	4.6	106	101	7.4	24	#NULL!	#NULL!	#NULL!	#NULL!	0	70	100	70	3400	46	#NULL!	#NULL!
198	2	0	21	259	2840	1	1	1	9	154	1	120	2800	#NULL!	0.57	139	4.91	109	61	7.36	22.4	1004	6	#NULL!	#NULL!	80	80	2840	24	#NULL!	0.48	138	4.69	109	76	#NULL!	#NULL!	#NULL!	#NULL!	#NULL!	#NULL!	80	80	50	160	#NULL!	#NULL!	#NULL!	#NULL!
200	2	0	33	279	3156	1	0	1	4	77	0	69	2910	24.6	1.03	145	5.56	113	72	#NULL!	#NULL!	#NULL!	#NULL!	#NULL!	#NULL!	75	150	3120	8	#NULL!	#NULL!	140	3.8	114	75	#NULL!	#NULL!	#NULL!	#NULL!	#NULL!	#NULL!	75	150	66.6667	225	#NULL!	#NULL!	#NULL!	#NULL!
201	2	0	33	273	3490	1	1	1	9	154	1	132	3190	23	0.75	143	4.1	113	68	#NULL!	#NULL!	#NULL!	#NULL!	#NULL!	#NULL!	40	120	3335	10	12.6	0.47	145	4.58	116	81	#NULL!	#NULL!	1002	5	#NULL!	#NULL!	60	120	66.6667	180	#NULL!	#NULL!	#NULL!	#NULL!
202	2	0	33	270	3720	0	1	1	9	154	1	82	3415	24	0.71	143	5.5	110	37	#NULL!	#NULL!	#NULL!	#NULL!	#NULL!	#NULL!	40	120	3645	17	8.5	0.4	147	4.3	115	67	#NULL!	#NULL!	#NULL!	#NULL!	#NULL!	#NULL!	60	120	66.6667	180	#NULL!	#NULL!	#NULL!	#NULL!
203	2	0	12	266	3150	0	0	1	2	34	0	552	4045	7	0.42	138	5	100.6	106	7.4	24.4	1018	6.5	#NULL!	#NULL!	70	100	3935	10	4.6	0.34	135	5.28	104.9	111	7.56	23.3	#NULL!	#NULL!	#NULL!	#NULL!	70	100	58.8235	170	#NULL!	#NULL!	#NULL!	#NULL!
204	2	0	12	278	3300	1	0	3	2	34	0	120	2930	7.8	0.41	139	4.76	107	79	7.4	24.6	1023	6	#NULL!	#NULL!	60	90	3085	18	5.7	0.51	137	4.04	102.6	88	7.43	16.3	1005	6	#NULL!	#NULL!	60	90	60	150	#NULL!	#NULL!	#NULL!	#NULL!
209	2	0	21	266	4300	0	1	1	4	77	0	170	4075	16	0.54	141	4.8	106	77	7.38	26.3	#NULL!	#NULL!	#NULL!	#NULL!	80	80	4080	24	16	0.5	141	7.1	107	80	#NULL!	#NULL!	1004	6	#NULL!	#NULL!	80	80	50	160	#NULL!	#NULL!	#NULL!	#NULL!
211	2	0	14	282	3160	0	0	2	0	34	0	31	3000	20	0.99	141	5.2	105	89	7.4	22.2	#NULL!	#NULL!	#NULL!	#NULL!	25	50	3040	12	12	0.69	139	4.1	102	88	#NULL!	#NULL!	#NULL!	#NULL!	#NULL!	#NULL!	35	40	53.3333	75	#NULL!	#NULL!	#NULL!	#NULL!
215	2	0	14	271	2860	1	0	0	0	34	0	30	2810	6	0.75	141	4.6	109	116	7.48	24.7	#NULL!	#NULL!	#NULL!	#NULL!	30	50	2768	7	7	0.75	141	4.6	109	80	7.48	24.7	#NULL!	#NULL!	#NULL!	#NULL!	28	51	64.557	79	#NULL!	#NULL!	#NULL!	#NULL!
216	2	0	22	261	2445	0	1	3	9	154	1	24	2405	7	0.39	143	4.7	108	45	#NULL!	#NULL!	#NULL!	#NULL!	#NULL!	#NULL!	16	70	2430	24	16	0.58	142	4.2	#NULL!	88	7.43	18	#NULL!	#NULL!	#NULL!	#NULL!	30	70	70	100	2305	#NULL!	#NULL!	#NULL!
219	2	0	14	278	3450	0	0	3	0	34	0	24	3402	10	0.67	138	4.1	105	79	7.49	20.1	1005	6	#NULL!	#NULL!	12	50	3451	2	#NULL!	#NULL!	131	3.9	#NULL!	97	7.43	22.9	1011	6	#NULL!	#NULL!	23	37	61.6667	60	#NULL!	#NULL!	#NULL!	#NULL!
230	2	0	11	287	3030	1	1	1	9	154	1	672	3210	4	0.19	136	4.8	103	86	7.35	23.1	1010	6	#NULL!	#NULL!	25	110	3320	#NULL!	#NULL!	#NULL!	#NULL!	#NULL!	#NULL!	#NULL!	#NULL!	#NULL!	#NULL!	#NULL!	#NULL!	#NULL!	25	110	81.4815	135	3430	48	#NULL!	#NULL!
241	2	0	32	260	2690	0	1	1	0	34	0	28	2600	32	0.95	140	5.7	108	60	#NULL!	#NULL!	#NULL!	#NULL!	#NULL!	#NULL!	40	50	2630	24	11	0.37	141	5.3	112	76	#NULL!	#NULL!	#NULL!	#NULL!	#NULL!	#NULL!	50	60	54.5455	110	2650	48	9	0.41
243	2	0	18	280	3525	1	1	2	0	34	0	91	3275	8.9	0.24	141	4.2	109	114	7.34	22.7	#NULL!	6	#NULL!	#NULL!	60	60	3300	13	#NULL!	#NULL!	140	#NULL!	#NULL!	133	7.45	26	#NULL!	#NULL!	#NULL!	#NULL!	60	60	50	120	#NULL!	#NULL!	#NULL!	#NULL!
244	2	0	18	275	3440	1	0	2	0	34	0	64	3065	30.8	0.59	145	5	108	101	7.44	25	#NULL!	#NULL!	#NULL!	#NULL!	47	93	3280	19	#NULL!	#NULL!	146	4.2	#NULL!	99	7.37	25	#NULL!	#NULL!	#NULL!	#NULL!	30	116	79.4521	146	3330	42	#NULL!	#NULL!
247	2	0	21	259	3310	1	0	3	4	77	0	72	2875	32	0.8	143	4.4	110	63	7.4	23.5	1005	5.5	55	0.83	50	50	2930	24	17	0.5	141	4.3	111	83	7.3	23	1005	7	#NULL!	#NULL!	50	50	50	100	#NULL!	#NULL!	#NULL!	#NULL!
256	2	0	11	281	3595	0	1	1	2	34	0	37	3235	11.8	0.72	138	5.1	108	78	#NULL!	#NULL!	#NULL!	#NULL!	#NULL!	#NULL!	30	80	3265	#NULL!	#NULL!	#NULL!	#NULL!	#NULL!	#NULL!	#NULL!	#NULL!	#NULL!	#NULL!	#NULL!	#NULL!	#NULL!	30	80	72.7273	110	#NULL!	#NULL!	#NULL!	#NULL!
257	2	0	11	287	3210	1	1	1	2	34	0	38	2950	12.2	1.04	140	4.9	107.7	67.3	7.41	22.4	#NULL!	#NULL!	#NULL!	#NULL!	25	85	3045	24	12.7	0.71	134	4.9	102.6	64.9	#NULL!	#NULL!	#NULL!	#NULL!	#NULL!	#NULL!	35	85	70.8333	120	#NULL!	#NULL!	#NULL!	#NULL!
267	2	0	32	268	3700	0	0	1	9	154	1	55	3690	#NULL!	#NULL!	138	#NULL!	#NULL!	89	7.39	17	#NULL!	#NULL!	#NULL!	#NULL!	30	60	3640	24	24	0.65	139	#NULL!	#NULL!	75	#NULL!	#NULL!	#NULL!	#NULL!	#NULL!	#NULL!	30	60	66.6667	90	3725	48	#NULL!	#NULL!
279	2	0	32	277	3580	0	0	1	9	154	1	28	3430	#NULL!	#NULL!	142	#NULL!	#NULL!	61	#NULL!	#NULL!	#NULL!	#NULL!	#NULL!	#NULL!	40	60	3430	24	#NULL!	#NULL!	142	#NULL!	#NULL!	61	#NULL!	#NULL!	#NULL!	#NULL!	#NULL!	#NULL!	40	60	60	100	3380	48	#NULL!	#NULL!
282	2	0	6	266	2930	0	0	1	4	77	0	360	3020	3.27	0.43	137	4.9	92	74	7.39	24.9	1030	6.5	30	9.03	75	75	3040	24	3.27	0.45	141	5.35	92	69	7.42	25	1030	6.5	17	7.2	75	75	50	150	#NULL!	#NULL!	#NULL!	#NULL!
285	2	0	32	274	3440	1	1	1	9	154	1	312	3490	24	0.14	140	5.2	#NULL!	79	#NULL!	#NULL!	#NULL!	#NULL!	#NULL!	#NULL!	0	120	3640	24	#NULL!	#NULL!	139	4.1	#NULL!	94	7.39	29.6	#NULL!	#NULL!	#NULL!	#NULL!	35	90	72	125	3760	48	6	0.19
286	2	0	14	269	2550	1	1	0	0	34	0	25	2495	#NULL!	#NULL!	138	4.2	#NULL!	81	7.46	23.6	#NULL!	#NULL!	#NULL!	#NULL!	23	70	2490	9	8	0.94	135	4.67	96	62	#NULL!	#NULL!	1006	6	6	27.2	23	65	73.8636	88	#NULL!	#NULL!	#NULL!	#NULL!
288	2	0	14	273	3190	1	1	0	0	34	0	25	3280	10	0.97	138	4.71	102	84	7.48	26.5	#NULL!	#NULL!	#NULL!	#NULL!	12	60	3200	16	9	0.82	130	3.79	100	91	7.41	22.4	#NULL!	#NULL!	#NULL!	#NULL!	3	60	95.2381	63	3310	40	#NULL!	#NULL!
289	2	0	14	279	3200	0	0	0	0	34	0	24	3345	#NULL!	0.69	145	4.45	106	104	7.28	21.2	#NULL!	#NULL!	#NULL!	#NULL!	18	70	3365	10	5	0.77	141	4.34	105	87	7.33	24.5	1008	6	#NULL!	#NULL!	16	70	81.3953	86	#NULL!	#NULL!	#NULL!	#NULL!
292	2	0	14	261	2090	1	0	1	0	34	0	25	2075	6	0.77	135	3.3	100	67	7.23	22.4	#NULL!	#NULL!	#NULL!	#NULL!	5	75	2030	12	#NULL!	#NULL!	129	2.8	#NULL!	90	7.4	22.4	#NULL!	#NULL!	#NULL!	#NULL!	26	54	67.5	80	#NULL!	#NULL!	#NULL!	#NULL!
298	2	0	14	267	3214	0	0	2	0	34	0	86	2975	18	0.49	141	4.2	103	71	7.35	22.3	1005	5.5	#NULL!	#NULL!	40	80	3090	18	9	#NULL!	142	5.5	#NULL!	95	7.47	27.3	#NULL!	#NULL!	#NULL!	#NULL!	40	72	64.2857	112	#NULL!	#NULL!	#NULL!	#NULL!
299	2	0	14	275	2835	0	1	3	0	34	0	27	2845	5	0.92	139	4.37	102	69	7.44	23.5	#NULL!	#NULL!	#NULL!	#NULL!	28	41	2860	12	#NULL!	#NULL!	138	4.4	#NULL!	81	7.41	17.2	1005	5.5	#NULL!	#NULL!	28	41	59.4203	69	#NULL!	#NULL!	#NULL!	#NULL!
302	2	0	18	283	3445	1	0	1	0	34	0	24	3365	29	0.68	139	#NULL!	103	61	#NULL!	#NULL!	#NULL!	#NULL!	#NULL!	#NULL!	20	60	3310	22	#NULL!	#NULL!	141	#NULL!	#NULL!	88	7.47	26	#NULL!	#NULL!	#NULL!	#NULL!	10	60	85.7143	70	3450	46	#NULL!	#NULL!
313	2	0	32	275	3470	1	1	1	4	77	0	36	3180	24	0.63	144	4.6	#NULL!	59	#NULL!	#NULL!	#NULL!	#NULL!	#NULL!	#NULL!	30	60	3225	24	#NULL!	#NULL!	150	#NULL!	#NULL!	53	#NULL!	#NULL!	#NULL!	#NULL!	#NULL!	#NULL!	30	60	66.6667	90	#NULL!	#NULL!	#NULL!	#NULL!
316	2	0	18	264	3290	1	0	1	0	34	0	59	3090	30.7	0.66	145	4.07	107	98	7.41	21.3	#NULL!	#NULL!	#NULL!	#NULL!	0	100	3230	14	#NULL!	#NULL!	143	3.7	#NULL!	139	7.4	23.4	#NULL!	#NULL!	#NULL!	#NULL!	0	100	100	100	3265	38	#NULL!	#NULL!
324	2	0	21	260	1900	1	1	3	4	77	0	124	1855	8.5	0.49	141	5.5	107	66	7.4	25	1002	6	#NULL!	#NULL!	75	150	1875	24	7	0.3	140	#NULL!	#NULL!	94	7.36	23.9	1004	5.5	#NULL!	#NULL!	75	75	50	150	#NULL!	#NULL!	#NULL!	#NULL!
325	2	0	14	276	3380	1	0	2	0	34	0	24	3340	11	0.6	135	6.05	98	105	7.38	24	#NULL!	#NULL!	#NULL!	#NULL!	14	46	3285	11	#NULL!	#NULL!	141	#NULL!	#NULL!	93	7.31	19.9	#NULL!	#NULL!	#NULL!	#NULL!	35	44	55.6962	79	3320	35	4	0.29
338	2	0	32	264	2870	0	0	1	9	154	1	96	2540	#NULL!	#NULL!	145	#NULL!	#NULL!	60	#NULL!	#NULL!	#NULL!	#NULL!	#NULL!	#NULL!	60	80	2640	24	#NULL!	#NULL!	144	#NULL!	#NULL!	73	#NULL!	#NULL!	#NULL!	#NULL!	#NULL!	#NULL!	60	80	57.1429	140	#NULL!	#NULL!	#NULL!	#NULL!
341	2	0	14	281	3115	0	1	2	0	34	0	32	3015	7	0.53	137	4.9	105	70	7.35	20.9	#NULL!	#NULL!	#NULL!	#NULL!	25	50	3000	12	2	0.55	143	4.3	106	75	#NULL!	#NULL!	1005	6	#NULL!	#NULL!	25	60	70.5882	85	3040	26	1	0.4
345	2	0	13	280	3340	1	0	1	9	154	1	48	3340	26	1	145	4.5	#NULL!	84	#NULL!	20	#NULL!	#NULL!	#NULL!	#NULL!	25	100	3040	24	22	0.8	144	4	112	78	7.38	20	1006	6	#NULL!	#NULL!	30	100	76.9231	130	#NULL!	#NULL!	#NULL!	#NULL!
346	2	0	33	270	2120	1	1	1	9	154	1	53	1965	11.4	0.49	135	4.6	104	62	#NULL!	#NULL!	#NULL!	#NULL!	#NULL!	#NULL!	30	90	2085	20	6.3	0.39	144	4	114	68	#NULL!	#NULL!	#NULL!	#NULL!	#NULL!	#NULL!	30	90	75	120	#NULL!	#NULL!	#NULL!	#NULL!
347	2	0	33	274	3010	1	1	1	4	77	0	53	2705	8.8	0.64	145	4.18	113	82	#NULL!	#NULL!	#NULL!	#NULL!	#NULL!	#NULL!	60	70	2840	#NULL!	#NULL!	#NULL!	#NULL!	#NULL!	#NULL!	#NULL!	#NULL!	#NULL!	#NULL!	#NULL!	#NULL!	#NULL!	60	70	53.8462	130	#NULL!	#NULL!	#NULL!	#NULL!
349	2	0	5	270	3420	0	1	0	4	77	0	30	3350	#NULL!	#NULL!	137	4.1	#NULL!	88	#NULL!	#NULL!	1007	6.5	#NULL!	#NULL!	0	100	3350	10	#NULL!	#NULL!	136	3.8	#NULL!	112	#NULL!	#NULL!	#NULL!	#NULL!	#NULL!	#NULL!	0	100	100	100	3660	32	#NULL!	#NULL!
351	2	0	5	267	3610	1	0	0	2	34	0	120	3510	23	1.02	136	3.9	112	56	#NULL!	#NULL!	1008	6.5	#NULL!	#NULL!	0	140	3510	20	#NULL!	#NULL!	142	4.4	#NULL!	46	#NULL!	#NULL!	#NULL!	#NULL!	#NULL!	#NULL!	0	140	100	140	3550	40	#NULL!	#NULL!
352	2	0	5	267	3920	1	1	1	4	77	0	48	3620	32	0.93	145	3.8	114	56	#NULL!	#NULL!	1007	6.5	#NULL!	#NULL!	20	100	3620	20	#NULL!	#NULL!	141	3.3	#NULL!	65	#NULL!	#NULL!	#NULL!	#NULL!	#NULL!	#NULL!	20	100	83.3333	120	#NULL!	#NULL!	#NULL!	#NULL!
361	2	0	5	274	3860	1	0	3	9	154	1	32	3780	32	1.03	138	3.9	112	36	#NULL!	#NULL!	1008	6.5	#NULL!	#NULL!	0	100	3780	6	#NULL!	#NULL!	141	3.6	#NULL!	65	#NULL!	#NULL!	#NULL!	#NULL!	#NULL!	#NULL!	0	100	100	100	3820	36	#NULL!	#NULL!
362	2	0	5	260	2520	1	1	1	2	34	0	120	2400	13	0.32	141	3.9	112	68	#NULL!	#NULL!	1006	6.5	#NULL!	#NULL!	40	100	2400	20	#NULL!	#NULL!	138	3.5	#NULL!	97	#NULL!	#NULL!	#NULL!	#NULL!	#NULL!	#NULL!	40	100	71.4286	140	#NULL!	#NULL!	#NULL!	#NULL!
363	2	0	5	283	4120	0	1	1	9	154	1	240	4150	26	0.85	136	4.3	115	98	#NULL!	#NULL!	1007	6.5	#NULL!	#NULL!	20	120	4150	6	#NULL!	#NULL!	141	3.5	#NULL!	85	#NULL!	#NULL!	#NULL!	#NULL!	#NULL!	#NULL!	20	120	85.7143	140	4170	30	#NULL!	#NULL!
366	2	0	21	263	2980	1	0	2	4	77	0	150	2770	20	0.43	144	6.1	108	69	7.46	23.8	1007	6.5	#NULL!	#NULL!	80	80	2910	24	9	0.44	141	4.66	110	112	#NULL!	#NULL!	#NULL!	#NULL!	#NULL!	#NULL!	80	80	50	160	#NULL!	#NULL!	#NULL!	#NULL!
367	2	0	21	272	2750	0	1	2	4	77	0	400	2900	#NULL!	0.41	138	5.2	#NULL!	82	7.49	23.6	#NULL!	#NULL!	#NULL!	#NULL!	70	80	2900	24	2	0.18	136	7.7	106	81	7.4	20.7	#NULL!	#NULL!	#NULL!	#NULL!	70	80	53.3333	150	#NULL!	#NULL!	#NULL!	#NULL!
369	2	0	26	281	3530	0	0	2	9	154	1	77	3230	30	0.8	144	4.7	#NULL!	87	#NULL!	#NULL!	#NULL!	#NULL!	#NULL!	#NULL!	50	140	3295	16	#NULL!	#NULL!	143	#NULL!	#NULL!	90	#NULL!	#NULL!	#NULL!	#NULL!	#NULL!	#NULL!	60	80	57.1429	140	#NULL!	#NULL!	#NULL!	#NULL!
374	2	0	21	272	2750	0	1	3	4	77	0	360	2900	#NULL!	0.24	138	5.2	#NULL!	92	7.49	23.6	#NULL!	#NULL!	#NULL!	#NULL!	80	80	2940	24	2	0.18	136	7.7	106	81	#NULL!	#NULL!	#NULL!	#NULL!	#NULL!	#NULL!	80	80	50	160	#NULL!	#NULL!	#NULL!	#NULL!
380	2	0	5	265	2850	0	0	3	9	154	1	120	2700	15	0.4	136	3.8	106	85	#NULL!	#NULL!	1005	6.5	#NULL!	#NULL!	40	100	2700	12	#NULL!	#NULL!	136	#NULL!	#NULL!	88	#NULL!	#NULL!	#NULL!	#NULL!	#NULL!	#NULL!	40	100	71.4286	140	#NULL!	#NULL!	#NULL!	#NULL!
384	2	0	5	261	2530	0	0	1	2	34	0	72	2500	18	0.34	142	3.6	107	102	#NULL!	#NULL!	1008	7	#NULL!	#NULL!	20	100	2500	10	#NULL!	#NULL!	138	3.8	#NULL!	98	#NULL!	#NULL!	#NULL!	#NULL!	#NULL!	#NULL!	20	100	83.3333	120	#NULL!	#NULL!	#NULL!	#NULL!
386	2	0	22	276	3925	1	1	3	9	154	1	24	3925	#NULL!	#NULL!	140	#NULL!	#NULL!	78	#NULL!	#NULL!	#NULL!	#NULL!	#NULL!	#NULL!	0	60	3890	#NULL!	#NULL!	#NULL!	#NULL!	#NULL!	#NULL!	#NULL!	#NULL!	#NULL!	#NULL!	#NULL!	#NULL!	#NULL!	0	60	100	60	3840	48	#NULL!	#NULL!
396	2	0	34	260	3420	1	1	1	0	30	0	336	2925	7	0.37	139	5.4	#NULL!	89	7.42	16.7	#NULL!	#NULL!	#NULL!	#NULL!	0	100	3925	24	4	0.39	142	4.5	#NULL!	91	#NULL!	#NULL!	#NULL!	#NULL!	#NULL!	#NULL!	10	100	90.9091	110	#NULL!	#NULL!	#NULL!	#NULL!
397	2	0	14	283	3510	0	0	2	0	34	0	24	3110	15	0.9	141	4.9	103	66	#NULL!	#NULL!	#NULL!	#NULL!	#NULL!	#NULL!	22	116	3110	23	6	0.53	138	4.3	103	91	#NULL!	#NULL!	#NULL!	#NULL!	#NULL!	#NULL!	18	116	86.5672	134	3210	#NULL!	#NULL!	#NULL!
399	2	0	21	261	2750	0	1	1	4	77	0	34	2465	36	0.66	139	5.1	102	89	#NULL!	#NULL!	#NULL!	#NULL!	#NULL!	#NULL!	40	40	2565	24	18	0.37	142	4.9	109	63	#NULL!	#NULL!	#NULL!	#NULL!	#NULL!	#NULL!	40	40	50	80	#NULL!	#NULL!	#NULL!	#NULL!
400	2	0	14	276	3355	1	0	2	0	34	0	31	3335	8	0.73	139	4.4	105	41	6.99	9.3	#NULL!	#NULL!	#NULL!	#NULL!	24	44	3335	#NULL!	#NULL!	#NULL!	#NULL!	#NULL!	#NULL!	#NULL!	#NULL!	#NULL!	#NULL!	#NULL!	#NULL!	#NULL!	33	44	57.1429	77	#NULL!	#NULL!	#NULL!	#NULL!
401	2	0	14	268	3975	1	0	3	0	34	0	26	3820	6	0.8	140	5.3	106	87	7.36	20.7	#NULL!	#NULL!	#NULL!	#NULL!	15	71	3820	14	3	0.44	142	5.3	105	81	7.39	23.7	#NULL!	#NULL!	#NULL!	#NULL!	5	64	92.7536	69	#NULL!	#NULL!	#NULL!	#NULL!
405	2	0	14	292	3885	1	1	1	0	34	0	40	3800	14	1.1	140	4.6	105	106	7	27	#NULL!	#NULL!	#NULL!	#NULL!	10	70	3800	#NULL!	#NULL!	#NULL!	#NULL!	#NULL!	#NULL!	#NULL!	#NULL!	#NULL!	#NULL!	#NULL!	#NULL!	#NULL!	10	70	87.5	80	3780	44	2	0.38
406	2	0	14	292	3595	0	0	3	0	34	0	27	3550	5	0.62	145	4.4	107	141	7.37	18.6	#NULL!	#NULL!	#NULL!	#NULL!	0	72	3530	7	#NULL!	#NULL!	143	4.2	#NULL!	74	#NULL!	#NULL!	#NULL!	#NULL!	#NULL!	#NULL!	22	73	76.8421	95	#NULL!	#NULL!	#NULL!	#NULL!
422	2	0	13	278	3000	0	0	1	9	154	1	528	2790	7.48	0.6	135	3.7	80	93	7.49	33.5	1005	7.5	#NULL!	#NULL!	20	150	2780	24	#NULL!	#NULL!	139	3.6	#NULL!	92	7.47	33.5	#NULL!	#NULL!	#NULL!	#NULL!	20	150	88.2353	170	#NULL!	#NULL!	#NULL!	#NULL!
427	2	0	15	259	2095	1	1	3	4	77	0	24	2055	12.1	1.04	141	5.47	99	93	7.39	21.4	1015	5.5	26	38.1	20	60	2095	24	10.7	0.81	141	5.42	107	57	7.41	22.1	1007	5.5	25	37.5	20	60	75	80	2067	48	11.4	0.87
432	2	0	12	266	3600	1	1	3	2	34	0	383	3080	13.9	0.45	141	5.16	109	92	7.46	20.2	1003	6.5	#NULL!	#NULL!	80	100	3200	15	9.2	0.42	138	#NULL!	109	124	7.47	19.7	#NULL!	#NULL!	#NULL!	#NULL!	80	100	55.5556	180	#NULL!	#NULL!	#NULL!	#NULL!
443	2	0	13	261	3000	0	1	3	4	77	0	120	2780	11	0.82	143	5.1	114	67	7.37	19	1025	6	10	15	58	150	2820	24	#NULL!	#NULL!	140	#NULL!	#NULL!	80	#NULL!	#NULL!	#NULL!	#NULL!	#NULL!	#NULL!	60	150	71.4286	210	#NULL!	#NULL!	#NULL!	#NULL!
449	2	0	21	266	2800	1	1	3	2	34	0	82	2600	14	0.43	139	4.54	103	63	#NULL!	#NULL!	#NULL!	#NULL!	#NULL!	#NULL!	50	50	2600	24	11	0.29	141	5.01	108	97	7.34	19.4	#NULL!	#NULL!	#NULL!	#NULL!	50	50	50	100	#NULL!	#NULL!	#NULL!	#NULL!
1	1	0	11	273	3365	0	0	1	2	34	0	30	3190	19	0.73	140	4.4	109	92	7.43	22.1	#NULL!	#NULL!	#NULL!	#NULL!	35	40	3210	#NULL!	#NULL!	#NULL!	#NULL!	#NULL!	#NULL!	#NULL!	#NULL!	#NULL!	#NULL!	#NULL!	#NULL!	#NULL!	35	40	53.3333	75	3230	28	#NULL!	#NULL!
11	1	0	32	268	3530	1	1	3	9	154	1	144	2980	#NULL!	#NULL!	138	#NULL!	#NULL!	70	#NULL!	#NULL!	#NULL!	#NULL!	#NULL!	#NULL!	50	100	3050	24	#NULL!	#NULL!	141	#NULL!	#NULL!	78	#NULL!	#NULL!	#NULL!	#NULL!	#NULL!	#NULL!	70	80	53.3333	150	#NULL!	#NULL!	#NULL!	#NULL!
33	1	0	14	270	3655	0	0	3	2	34	0	27	3400	26	1.6	142	5.91	103	44	7.39	18.1	#NULL!	#NULL!	#NULL!	#NULL!	33	72	3440	5	28.5	1.6	143	3.9	109	78	7.33	18.6	#NULL!	#NULL!	#NULL!	#NULL!	44	71	61.7391	115	3460	41	14.5	0.71
34	1	0	15	262	3700	1	1	1	4	77	0	48	3315	10.3	1.04	144	4.94	116	57	7.27	24.2	1024	5.5	107	138.4	50	100	3458	24	7.2	0.66	137	4.63	110	67	7.36	19.9	1015	5	100	120	50	100	66.6667	150	#NULL!	#NULL!	#NULL!	#NULL!
41	1	0	6	287	3690	1	0	1	2	34	0	48	2900	8.87	0.87	139	5.79	100	93	7.46	24	1016	5.5	45	49.82	45	45	2960	18	6.07	0.66	130	5.79	99	83	7.45	24	1004	6	13	16.18	45	45	50	90	#NULL!	#NULL!	#NULL!	#NULL!
42	1	0	6	287	3970	1	1	3	2	34	0	36	3780	12.6	1.1	144	5.21	#NULL!	95	7.34	20.4	1013	5	19	49	50	50	3915	18	8.4	0.8	141	5.42	109	100	7.33	19.5	1005	5.5	19	15.76	50	50	50	100	#NULL!	#NULL!	#NULL!	#NULL!
60	1	0	1	275	1915	0	0	1	2	34	0	160	1935	3	0.59	136	5.3	104	83	#NULL!	#NULL!	#NULL!	#NULL!	#NULL!	#NULL!	30	120	2005	#NULL!	#NULL!	#NULL!	#NULL!	#NULL!	#NULL!	#NULL!	#NULL!	#NULL!	#NULL!	#NULL!	#NULL!	#NULL!	30	120	80	150	2068	48	3	0.59
96	1	0	25	268	2650	1	1	1	0	40	0	36	2550	21.5	1.26	143	4.54	119	35	#NULL!	#NULL!	#NULL!	#NULL!	#NULL!	#NULL!	40	100	2520	24	27	0.93	143	4.91	102	54	#NULL!	#NULL!	#NULL!	#NULL!	#NULL!	#NULL!	40	100	71.4286	140	#NULL!	#NULL!	#NULL!	#NULL!
97	1	0	25	271	3400	0	1	1	0	42	0	51	3140	38.7	1.22	144	5.2	111	49	7.36	21	1018	5.5	25	9	40	80	3120	24	24	1.09	140	5.3	108	100	#NULL!	#NULL!	#NULL!	#NULL!	#NULL!	#NULL!	60	80	57.1429	140	3200	48	15	0.8
106	1	0	34	287	4210	1	1	3	0	30	0	134	3890	34	1.54	145	5	#NULL!	76	#NULL!	#NULL!	#NULL!	#NULL!	#NULL!	#NULL!	70	70	3920	10	27	1.24	140	3.6	#NULL!	84	#NULL!	#NULL!	#NULL!	#NULL!	#NULL!	#NULL!	70	72	50.7042	142	4035	34	15	0.63
107	1	0	34	276	3115	1	1	3	0	30	0	72	3080	7	0.73	140	4.7	#NULL!	41	7.38	20	#NULL!	#NULL!	#NULL!	#NULL!	20	100	3120	8	7	0.75	140	4.7	#NULL!	76	#NULL!	#NULL!	#NULL!	#NULL!	#NULL!	#NULL!	50	90	64.2857	140	#NULL!	#NULL!	#NULL!	#NULL!
110	1	0	34	271	3290	0	0	1	0	30	0	326	2850	12	0.65	139	5.3	#NULL!	73	7.5	17.5	1006	6	#NULL!	#NULL!	50	150	2850	12	10	0.62	133	5.3	#NULL!	83	#NULL!	#NULL!	#NULL!	#NULL!	#NULL!	#NULL!	80	140	63.6364	220	#NULL!	#NULL!	#NULL!	#NULL!
123	1	0	26	273	3180	0	1	3	0	40	0	95	2830	46	1.1	139	4.6	#NULL!	32	7.37	24.4	#NULL!	#NULL!	#NULL!	#NULL!	60	100	2900	19	#NULL!	#NULL!	136	4.2	#NULL!	92	#NULL!	#NULL!	#NULL!	#NULL!	#NULL!	#NULL!	70	90	56.25	160	#NULL!	#NULL!	#NULL!	#NULL!
137	1	0	14	274	3660	1	1	1	0	34	0	29	3450	15	1.2	137	4.5	97	103	#NULL!	#NULL!	#NULL!	#NULL!	#NULL!	#NULL!	22	60	3450	22	13	0.9	137	3.97	101	82	7.32	21.4	1010	5.5	28	60.8	22	69	75.8242	91	3571	26	#NULL!	#NULL!
169	1	0	32	260	2680	0	1	1	9	154	1	528	2490	14	0.16	136	#NULL!	#NULL!	87	#NULL!	#NULL!	#NULL!	#NULL!	#NULL!	#NULL!	50	140	2550	24	11	0.16	140	#NULL!	#NULL!	79	#NULL!	#NULL!	#NULL!	#NULL!	#NULL!	#NULL!	50	140	73.6842	190	2600	48	#NULL!	#NULL!
182	1	0	32	264	2650	1	1	3	0	30	0	36	2470	34	0.84	141	4.4	112	99	#NULL!	21	#NULL!	#NULL!	#NULL!	#NULL!	30	70	2500	24	11	0.41	136	4.6	#NULL!	98	7.39	23	#NULL!	#NULL!	#NULL!	#NULL!	60	60	50	120	#NULL!	#NULL!	#NULL!	#NULL!
194	1	0	22	279	3895	0	1	3	9	154	1	24	3630	9	0.87	144	5.5	118	82	#NULL!	#NULL!	#NULL!	#NULL!	#NULL!	#NULL!	45	100	3630	#NULL!	#NULL!	#NULL!	#NULL!	#NULL!	#NULL!	#NULL!	#NULL!	#NULL!	#NULL!	#NULL!	#NULL!	#NULL!	10	60	85.7143	70	3700	36	#NULL!	#NULL!
229	1	0	11	266	3500	0	0	1	9	154	1	93	3500	5.6	0.6	139	5.6	108	84	7.4	24.2	#NULL!	#NULL!	#NULL!	#NULL!	25	75	2850	24	#NULL!	#NULL!	141	#NULL!	#NULL!	78	7.32	22.7	#NULL!	#NULL!	#NULL!	#NULL!	25	75	75	100	2875	48	#NULL!	#NULL!
245	1	0	18	261	3605	0	0	2	0	34	0	25	3430	14	#NULL!	141.9	#NULL!	#NULL!	64	#NULL!	#NULL!	#NULL!	#NULL!	#NULL!	#NULL!	44	56	3460	12	#NULL!	#NULL!	143	4.8	#NULL!	64	7.43	23	#NULL!	#NULL!	#NULL!	#NULL!	40	60	60	100	3455	36	#NULL!	#NULL!
255	1	0	18	272	2610	1	1	1	0	34	0	32	2505	34.5	1.03	142	#NULL!	106	64	7.44	22.3	#NULL!	#NULL!	#NULL!	#NULL!	10	80	2560	24	#NULL!	#NULL!	135	4	#NULL!	80	7.39	21.9	#NULL!	#NULL!	#NULL!	#NULL!	15	70	82.3529	85	2530	40	31.5	0.75
262	1	0	32	271	2380	1	1	2	2	34	0	24	2260	24	0.77	145	#NULL!	#NULL!	45	#NULL!	#NULL!	#NULL!	#NULL!	#NULL!	#NULL!	40	60	2280	24	#NULL!	#NULL!	142	#NULL!	#NULL!	74	#NULL!	#NULL!	#NULL!	#NULL!	#NULL!	#NULL!	40	60	60	100	#NULL!	#NULL!	#NULL!	#NULL!
271	1	0	9	267	3250	0	0	1	9	154	1	50	2895	22.29	0.71	145	4.9	109	77	#NULL!	#NULL!	#NULL!	#NULL!	#NULL!	#NULL!	40	80	2915	24	28	0.38	142	4.5	106	81	#NULL!	#NULL!	#NULL!	#NULL!	#NULL!	#NULL!	40	80	66.6667	120	#NULL!	#NULL!	#NULL!	#NULL!
272	1	0	9	274	3290	1	0	1	9	154	1	28	3050	15.89	0.77	144	5	107	68	#NULL!	#NULL!	#NULL!	#NULL!	#NULL!	#NULL!	30	50	3060	24	6.12	0.45	140	5.4	107	72	#NULL!	#NULL!	#NULL!	#NULL!	#NULL!	#NULL!	20	60	75	80	#NULL!	#NULL!	#NULL!	#NULL!
276	1	0	32	271	3640	1	0	3	9	154	1	76	3240	#NULL!	#NULL!	145	#NULL!	#NULL!	65	#NULL!	#NULL!	#NULL!	#NULL!	#NULL!	#NULL!	50	80	3360	24	#NULL!	#NULL!	142	#NULL!	#NULL!	71	#NULL!	#NULL!	#NULL!	#NULL!	#NULL!	#NULL!	50	80	61.5385	130	3380	48	#NULL!	#NULL!
281	1	0	32	277	3650	0	0	1	9	154	1	74	3240	#NULL!	#NULL!	145	#NULL!	#NULL!	60	#NULL!	#NULL!	#NULL!	#NULL!	#NULL!	#NULL!	60	80	3300	24	#NULL!	#NULL!	143	#NULL!	#NULL!	68	#NULL!	#NULL!	#NULL!	#NULL!	#NULL!	#NULL!	60	80	57.1429	140	3360	44	#NULL!	#NULL!
329	1	0	32	271	2870	1	0	1	9	154	1	48	2540	#NULL!	#NULL!	145	#NULL!	#NULL!	65	#NULL!	#NULL!	#NULL!	#NULL!	#NULL!	#NULL!	50	70	2640	24	#NULL!	#NULL!	142	#NULL!	#NULL!	76	#NULL!	#NULL!	#NULL!	#NULL!	#NULL!	#NULL!	50	70	58.3333	120	2670	48	#NULL!	#NULL!
336	1	0	32	271	3740	0	1	1	9	154	1	60	3350	#NULL!	#NULL!	145	#NULL!	#NULL!	59	#NULL!	#NULL!	#NULL!	#NULL!	#NULL!	#NULL!	40	80	3430	24	#NULL!	#NULL!	144	#NULL!	#NULL!	67	#NULL!	#NULL!	#NULL!	#NULL!	#NULL!	#NULL!	40	80	66.6667	120	3480	48	#NULL!	#NULL!
353	1	0	18	263	2455	0	0	1	0	34	0	114	2270	29.9	0.17	139	#NULL!	#NULL!	76	#NULL!	#NULL!	#NULL!	#NULL!	#NULL!	#NULL!	60	100	2310	5	24	0.59	141	4.2	#NULL!	155	7.4	21	#NULL!	#NULL!	#NULL!	#NULL!	70	107	60.452	177	#NULL!	#NULL!	#NULL!	#NULL!
368	1	0	6	278	3655	1	1	0	4	77	0	96	3320	9.8	0.98	144	4.8	96	57	7.47	25.2	1026	6	23	22	60	60	3420	24	6.3	0.62	138	4.62	93	72	7.42	23.2	1001	6	26	21.2	60	60	50	120	#NULL!	#NULL!	#NULL!	#NULL!
383	1	0	5	263	3630	0	1	3	4	77	0	72	3250	41	0.98	144	3.5	113	54	#NULL!	#NULL!	1008	7.5	#NULL!	#NULL!	40	100	3250	6	#NULL!	#NULL!	139	3.9	#NULL!	98	#NULL!	#NULL!	#NULL!	#NULL!	#NULL!	#NULL!	40	100	71.4286	140	3320	30	#NULL!	#NULL!
387	1	0	18	263	2790	0	0	1	0	34	0	90	2475	23.6	0.45	143	5.1	#NULL!	60	#NULL!	#NULL!	#NULL!	#NULL!	#NULL!	#NULL!	30	110	2475	7	17.5	0.47	142	4.6	113	74	7.31	24	1004	6.5	#NULL!	#NULL!	30	110	78.5714	140	#NULL!	#NULL!	#NULL!	#NULL!
404	1	0	14	259	2300	1	0	2	0	34	0	24	2250	9	1	138	4.1	100	71	7.23	18	1005	6	#NULL!	#NULL!	40	60	2250	8	8	0.82	142	#NULL!	100	68	7.37	20.3	#NULL!	#NULL!	#NULL!	#NULL!	40	60	60	100	#NULL!	#NULL!	#NULL!	#NULL!
409	1	0	14	261	2970	1	1	3	0	50	0	43	2750	6	0.65	145	5.1	105	85	#NULL!	#NULL!	#NULL!	#NULL!	#NULL!	#NULL!	40	60	2780	16	#NULL!	#NULL!	143	#NULL!	#NULL!	84	#NULL!	#NULL!	#NULL!	#NULL!	#NULL!	#NULL!	36	56	60.8696	92	#NULL!	#NULL!	#NULL!	#NULL!
420	1	0	15	259	2790	1	1	1	9	154	1	48	2690	21	0.98	143	5.14	108	60	7.42	26.3	1015	5.5	63	7.9	60	100	2555	24	20	0.9	140	4.9	105	81	7.39	23.8	1012	5.5	57	7.8	40	60	60	100	2590	48	12	0.8
429	1	0	15	283	4150	1	1	1	4	77	0	24	4150	6.7	0.8	142	5.13	105	95	7.38	24.5	1022	6.5	29	32	20	60	4200	24	2.9	0.47	144	4.78	113	91	7.39	22.7	1007	7	26	26	20	60	75	80	#NULL!	#NULL!	#NULL!	#NULL!
430	1	0	15	266	3600	1	1	1	9	154	1	96	3200	17.74	0.81	142	5.03	113	68	7.5	19.1	1015	5.87	27	16	40	100	3460	24	6.4	0.4	142	5.08	113	78	7.39	21.6	1010	5.7	29	14	40	100	71.4286	140	3520	48	6.2	0.42
[truncated: 59 more columns]
